# Supplementary material for: The Identification of Stemness-Related Genes in the Risk of Head and Neck Squamous Cell Carcinoma
Source: Front Oncol. 2021 Jun 11;11:688545. doi: 10.3389/fonc.2021.688545 (PMC8226229; doi:10.3389/fonc.2021.688545)
Supplement: Supplementary file 2 [file DataSheet_2.xlsx]

## Sheet: Supplemental Table 1
Symbol	Coefficient
TSPAN6	6.90184e-05
TNMD	0.0033454
DPM1	0.000327493
SCYL3	-2.23633e-05
C1orf112	0.00114568
FUCA2	0.000300558
GCLC	0.000912338
NFYA	-8.80378e-05
STPG1	0.000424906
NIPAL3	-0.000329771
LAS1L	0.000721565
ENPP4	0.000330747
SEMA3F	-0.000353326
CFTR	0.000400447
ANKIB1	0.000319268
CYP51A1	0.000808617
KRIT1	9.21124e-05
RAD52	-0.000287699
BAD	-0.000952817
LAP3	0.000527938
CD99	-0.00215907
HS3ST1	-0.00133756
MAD1L1	-0.000280104
LASP1	-0.000616795
SNX11	0.000520194
TMEM176A	0.00198645
M6PR	0.000815529
KLHL13	0.00089958
ICA1	0.00163004
DBNDD1	0.00137246
ALS2	2.64728e-05
CASP10	0.00119629
CFLAR	-0.00167616
TFPI	-0.0022599
NDUFAF7	0.00132857
RBM5	-0.00102938
MTMR7	0.00164411
SLC7A2	0.000431184
ARF5	-0.000468633
SARM1	-6.40464e-05
POLDIP2	4.7638e-05
PLXND1	-0.000833939
AK2	8.94238e-05
FKBP4	0.000930679
KDM1A	-0.00463611
RBM6	-8.24691e-05
CAMKK1	0.00116299
RECQL	0.000327742
VPS50	-3.0131e-05
HSPB6	-0.00096865
ARHGAP33	-0.000393875
NDUFAB1	0.000325119
ZMYND10	-0.00229371
ARX	-0.00369734
SLC25A13	0.000324087
ST7	0.00044589
CDC27	-0.000102585
CALCR	-0.000239188
HCCS	0.000618361
DVL2	-0.00036267
PRSS22	-0.00129591
UPF1	4.69041e-05
SKAP2	-0.0003399
SLC25A5	0.000530622
MCUB	0.00120185
POLR2J	0.000154051
DHX33	0.00142096
MEOX1	-0.0039029
THSD7A	-0.00106658
LIG3	0.00040317
RPAP3	0.000304323
ACSM3	0.00108521
REXO5	0.000484163
CIAPIN1	0.00015522
FAM214B	-0.00170622
COPZ2	-0.00547327
PRKAR2B	0.0015079
MSL3	-0.000538261
CREBBP	-6.11502e-05
TSPOAP1	-0.000770466
MPO	0.00156985
GCFC2	0.000146836
WDR54	-0.000236203
CROT	-0.000770476
KMT2E	-0.000346804
RHBDD2	-0.00100749
SOX8	3.58465e-05
IBTK	-0.000399449
ZNF195	0.00095187
MYCBP2	0.000457686
FBXL3	-0.000649802
PDK2	-0.000408702
ITGA3	-0.000717986
ZFX	6.27044e-05
LAMP2	-0.000553418
ITGA2B	0.00114697
GDE1	-2.48519e-05
REX1BD	0.000189555
CRLF1	3.57986e-06
TMEM98	-0.00113766
YBX2	0.00233959
ABCC8	0.00378173
TMEM132A	-0.000513064
AP2B1	-0.000243397
TAC1	0.000221187
ZNF263	4.14804e-05
CX3CL1	0.000280065
SPATA20	-0.000722224
CACNA1G	0.000287163
TNFRSF12A	-0.000712275
MAP3K9	0.00066647
RALA	0.000478028
BAIAP2L1	0.000410549
KDM7A	-0.000158789
ETV1	0.00196479
AGK	0.000303551
PHTF2	-0.000172168
CCL26	0.00809071
FARP2	-0.000241763
USH1C	0.000347732
GGCT	0.00121887
DBF4	0.00121985
IFRD1	4.42064e-05
COX10	0.000883408
GTF2IRD1	-0.000440198
PAF1	-0.000171236
VPS41	-0.000170673
ARHGAP44	0.000918656
ELAC2	0.000645012
ARSD	-0.000727853
PNPLA4	-0.000145164
ADIPOR2	-0.00013231
CDKL3	-0.000354188
MARK4	-0.000474624
PROM1	0.0010189
CCDC124	-8.77099e-05
PAFAH1B1	-0.000331162
NOS2	-0.000828939
KIAA0100	0.000109546
TRAPPC6A	0.000169597
MATK	0.00302976
SCN4A	0.00250443
ST7L	-0.000483737
PAX6	-0.00487172
RPUSD1	0.000616097
RHBDF1	-0.000982432
LUC7L	-6.5353e-05
CACNA2D2	0.00152957
BAIAP3	-0.00107367
TSR3	-7.88215e-05
PIGQ	-0.000664533
CRAMP1	0.000150309
TEAD3	-0.000877827
DNAJC11	0.000687513
MYLIP	0.000878977
PSMB1	5.09894e-05
SYN1	0.0020571
JARID2	0.00199319
CDKL5	0.00062696
CAMK1G	0.000630261
CDK11A	0.000139094
NADK	0.000269375
TFAP2B	-0.00309162
CYTH3	-0.000204122
ADAM22	0.00176247
SYPL1	-3.68839e-05
CYB561	0.000339384
SPAG9	-0.000728199
CELSR3	0.000485407
AASS	0.00322436
PLEKHG6	0.00111854
SS18L2	0.00132082
MPND	-1.77329e-05
MGST1	0.00179455
CRY1	-0.000347874
NFIX	-0.00134613
ST3GAL1	-0.00169274
MMP25	0.00320197
IL32	-0.000896667
PKD1	-0.000312762
MAPK8IP2	0.000389668
MED24	-9.0878e-05
RHOBTB2	-0.000634407
HEATR5B	-0.000110223
SEC62	-0.000168398
RPS20	-0.000167036
CSDE1	6.48322e-05
UBE3C	0.000185549
REV3L	-0.0010444
FAM76A	0.000599712
POMT2	-0.000482405
VTA1	0.000275229
MLXIPL	0.00210299
BAZ1B	0.000217769
RANBP9	-0.000409302
SPRTN	0.000135706
EEF1AKNMT	0.00102559
DYRK4	-0.00072327
ZNF207	0.000316837
UQCRC1	-6.28726e-05
STARD3NL	-0.000459175
CD9	0.00150531
NCAPD2	0.000464571
IFFO1	-0.000144229
GIPR	-0.002151
PHF7	0.000431377
NISCH	-0.000546703
FUZ	0.000356982
IDS	-0.00099362
PRSS3	0.000247542
ZNF200	0.000223365
CD4	0.00199987
LRRC23	-0.00133204
SCMH1	-0.000445129
FYN	-0.000257834
HIVEP2	0.000254007
FMO1	-0.00097558
ELOA	0.000530856
LYPLA2	0.000474925
CLCN6	0.000302136
NME1-NME2	8.2996e-05
TSPAN9	-0.000776552
BTBD7	0.000135635
MKS1	-0.000313
ABHD5	0.000650625
ANOS1	0.00163767
AKAP8L	-0.000305476
MBTD1	0.001
UTP18	0.000964226
RNF216	-0.000565096
TTC19	0.000564215
PTBP1	7.73287e-05
DPF1	0.00141549
SYT7	0.0012802
LARS2	0.00106268
PIK3C2A	0.000476322
PLAUR	-0.000722482
ANLN	0.000260956
WIZ	-0.000215755
RABGAP1	-0.000171354
DCN	-0.00490488
QPCTL	0.000680661
PPP5C	0.000317926
CEP68	0.000765377
MAP4K3	0.000308336
TMEM159	0.000882331
GABRA3	0.00254627
BRCA1	0.000751568
ERCC1	-0.00061591
MBTPS2	-0.000312219
PRICKLE3	0.000451091
EXTL3	0.000271212
ELOVL5	0.000541412
KDM5D	-0.000205877
CALCOCO1	-0.00136559
UBR7	0.000489742
MAP4K5	-0.000302749
EHD3	-0.000376451
PSMC4	0.00038873
MAN2B2	-0.000951287
CLDN11	-0.00138624
SLC25A39	0.000575958
MVP	-0.00122607
NUB1	-0.000138529
PGM3	-0.000852785
RWDD2A	-0.000602742
CLK1	-0.000909906
POLR3B	0.000567349
ANGEL1	0.000264703
RNF14	-0.000946135
DNASE1L1	-0.000581875
DDX11	0.00107078
HEBP1	0.000741997
GPRC5A	-0.00270543
TACC3	0.000794415
UFL1	-0.000539149
POLA2	0.000453296
ZC3H3	0.000203546
CAPN1	7.55651e-05
ACPP	-0.000786371
MDH1	0.000782656
SLC30A9	0.000291664
MTMR11	-0.000278706
COX15	3.87437e-05
CCDC88C	0.000636077
YAF2	-0.00264049
ZMYND11	-0.000633991
DPEP1	0.000285338
BID	0.000725427
MATR3	0.00043987
XYLT2	1.55943e-05
STMN4	-0.00285422
NUDCD3	-0.000219165
ISL1	-0.00470983
CHDH	0.00112353
GLT8D1	-0.000606389
ATP2C1	-0.000290532
IGF1	-0.00196243
SLC38A5	0.0016198
RALBP1	0.000216475
RUFY3	-0.000620082
CNTN1	0.00201179
WWTR1	-0.000838288
AGPS	0.000431564
CXorf56	0.000591129
ATP1A2	0.00203094
TTC27	0.00115347
ZNF582	-3.03119e-05
PHLDB1	0.000324203
CYP24A1	-0.00284863
PRDM11	6.1409e-05
SYT13	0.00134347
SNAI2	-0.00353184
CD74	0.00108696
HGF	-0.000832834
ZRANB1	-0.000188205
NCDN	0.000819596
ADGRA2	-0.00194035
ZFP64	0.000561306
MNAT1	0.00032892
SAMD4A	-0.00120306
MRE11	0.000713161
PLEKHB1	-2.48418e-05
SERPINB1	-3.621e-05
SPAST	0.000278311
NRXN3	-0.000575798
OSBPL5	-6.8778e-05
AQR	0.000861383
CPS1	-0.000884548
FHL1	4.89474e-05
RTF2	-0.000339269
NLRP2	0.000904441
SLC45A4	0.000737295
RNF10	-0.00018392
ZNF839	-0.000276131
ZDHHC6	0.000239398
GRAMD1B	-0.00015678
RNH1	-0.000821174
NDUFS1	-0.000757402
RB1CC1	0.000390959
ERP44	-0.000511041
ALAS1	2.25117e-05
AKAP11	5.1756e-05
GLRX2	0.000186494
SNAPC1	5.71841e-05
DERA	-0.000725093
STRAP	0.000159869
DEF6	0.000959164
PLEKHO1	-0.000539042
GCLM	0.000823926
UBR2	0.000255985
EHD2	-0.000954167
DEPDC1	0.000450848
CCDC28A	0.000497501
RRAGD	0.00173943
HSF2	-0.000291479
PHF20	0.000421679
HSD17B6	0.00139913
NR1H3	0.000423991
TYMP	-0.00243641
NCAPH2	0.000247235
TOMM34	0.00026428
SEC63	0.000161395
KPNA6	0.000547374
VIM	-0.00278435
FAS	0.00150018
RNASET2	0.00013921
CD44	-0.000855191
KCNG1	-0.00164844
AGPAT4	-0.00102346
BTN3A1	0.000799533
MIPEP	0.000851366
PRKCH	-0.000109443
IFNGR1	-0.000119875
B4GALT7	-0.000317627
SH2D2A	0.00167514
VRK2	0.000325766
VEZT	-0.000433888
POU2F2	0.00116942
BRD9	0.000111857
SNX1	-0.000174665
TBPL1	0.00073077
ARNTL2	0.00100068
BCLAF1	0.000400331
SLC39A9	-0.000374661
ANK1	0.0019689
TFB1M	0.000970221
RABEP1	0.000134919
HMGB3	0.000845989
NUP160	0.0010477
BAK1	0.000411367
IKZF2	-0.000290756
GRN	-0.00064623
FAM13B	-0.000118112
ARHGAP31	-0.000795817
CENPQ	0.000847036
SARS	-0.000209239
RANBP3	0.000213531
ARID4A	-0.000247263
EIPR1	0.000180403
PNPLA6	0.000416461
IFT88	-0.000643305
ALG1	0.000977604
ZCCHC8	0.000298885
ABCF2	0.00053998
CHPF2	-0.00100442
FUT8	-0.000724813
UBA6	-0.000128207
GAB2	-0.00159521
ATP6V0A1	-0.000179591
PIAS1	-0.00034725
SLC4A7	0.000344171
APBA2	-0.00026179
MAP2K3	-7.2603e-05
EFCAB1	-0.00291097
TMSB10	-0.0018557
ASTE1	0.000338547
RNF19A	-0.00173826
PEX3	0.000289023
GABARAPL2	-0.000719132
SH3YL1	3.5299e-05
FAM136A	0.000957636
VCL	0.000354285
DEPDC1B	0.00144576
DAPK2	0.000155791
NSMAF	0.000145181
ADSS	0.000880972
TIMP2	-0.000791207
RFC1	0.000513245
TBC1D23	5.73817e-05
CUL3	0.000101735
MYOM2	-0.00095914
USP2	-7.41522e-05
TUBG2	-0.000326504
RPL26L1	1.06958e-06
FLT4	0.000963312
NSUN2	0.000718744
FBXO42	2.16527e-05
MFAP3	-0.000241757
MRI1	-0.000418449
METTL1	0.000980195
AGA	-1.36052e-05
PI4K2B	0.000188719
BOD1L1	7.78784e-05
MAT2B	0.000365782
EDC4	-0.00012131
TRIO	-0.000509328
VCAN	0.000102935
CLEC16A	-0.000645847
CDH1	0.00164584
MTREX	0.000659323
ZFYVE16	-0.000952027
RIPOR1	-0.00265967
RAI14	-4.59461e-06
PNKP	0.000416706
PHLPP2	0.000761035
SPDL1	0.000281103
STAU2	1.13682e-05
PQLC2	-0.000136661
CTNS	0.000147394
RTN4R	0.000776251
PHF23	0.000154628
INPP4A	-6.37547e-05
PSMA4	0.000480875
LSG1	0.000786468
PARP3	-0.00122064
TNC	-0.00434119
THAP3	-0.000311534
RIPOR3	0.000938085
TDP1	0.000796493
AIFM2	0.000486605
MED17	-0.000241739
RETSAT	-8.74481e-05
CAPG	-0.000146367
AP2S1	-6.89223e-05
ADAM28	-0.00108129
DCUN1D1	0.000504015
JADE2	0.00157105
ZIC2	0.000977178
TRIT1	0.000369412
CUL7	-0.00147744
CTNNA1	-2.70768e-05
PHKA2	0.000380576
CNTLN	0.00105733
EPHA3	-0.00115633
HSPA5	-0.000565819
DSG2	0.000297052
GEMIN8	0.000382624
OFD1	0.000325709
GPM6B	0.00137421
PREX2	0.00226841
WDR37	-0.000187658
YTHDC2	0.000384626
CTPS2	0.000707055
ATP6V1H	-8.69113e-05
POLR2B	-1.9133e-05
FAM214A	-0.00101022
TPR	0.000168544
CP	0.00129679
KIAA0556	-0.000380934
DTNBP1	-0.000322817
C12orf4	0.000148066
SCML1	-0.00105121
WWC3	0.00032985
ARHGAP6	-0.00158984
FAM184B	0.000116083
MAP4	-0.00042627
GOPC	-0.000479059
USP28	0.0011654
HDAC9	0.00149872
TSPAN17	0.000614289
NOP16	0.00144012
CC2D2A	-8.06804e-05
RRM2B	0.00120259
ZNF800	-0.00112806
SNX29	-9.30218e-05
LMO3	0.000366192
MRPS10	0.000384586
GUCA1A	0.00151427
RSF1	0.000547917
VPS13D	0.000169756
CELF2	-0.000116539
FAM120A	0.000176613
R3HDM1	0.000645157
COL9A2	-0.00286983
KITLG	-0.000843281
ERCC8	0.000471445
ADAMTS6	-0.00154467
H6PD	-0.00155319
VAMP3	-0.000812425
PER3	0.00118033
EPN3	0.00264445
LTBP1	-0.00118124
RCN1	-0.000927836
ELN	-5.74544e-05
RFC2	0.00087335
ARID1B	0.000340165
CLPTM1L	0.000140972
NEDD4L	0.000523709
PPP1R3F	9.25682e-05
HEXB	-0.000168102
PTCD2	0.000915311
JKAMP	-0.000455233
DKK3	-0.00122955
ARHGEF5	0.00103678
NFE2L3	0.00223875
MCUR1	0.000226455
LIMA1	-0.000337454
LETMD1	-0.00021255
SLC4A8	0.000202779
LAMC3	0.00147075
MAPK9	0.000148465
COL23A1	-0.000920159
BCAR1	-0.000170558
FAM160A2	-0.000375073
HERPUD1	-0.0013144
HOMER3	-0.000220028
RAD51	0.000830378
POLQ	0.00147361
PIK3CB	0.000256621
CYBA	-0.000287806
THOC3	0.000678057
HEBP2	-0.000681849
MPHOSPH9	0.000295031
PLEKHA5	0.000620457
PRSS8	0.000806033
SIKE1	0.00018948
RRP12	0.00128952
FNIP2	-0.000175898
MSMO1	0.000189449
TTC17	-0.000472063
ALX4	-0.00307627
FOXN3	0.00122032
METTL24	-0.00457471
AKR7A2	-0.000612042
MRTO4	0.000745558
NNAT	-0.000950223
USE1	-0.000404975
MCF2L2	-0.000314936
AP5M1	3.01914e-05
ANAPC4	0.000653932
TRAPPC3	-0.000246896
THRAP3	0.00057279
PHPT1	-0.000673814
ARID4B	-0.000206204
OPN3	0.000167978
SDCCAG8	-0.000503078
PTPRN	0.000859826
HHAT	-0.00325661
KIF1B	4.92193e-05
FOXC1	-0.00668785
TBC1D22A	-5.34721e-05
SYNE2	0.00027431
PLEKHH1	0.00040362
ATP9A	-0.00122752
CHRDL2	0.000449022
FAM168A	-0.000357547
RELT	-4.32818e-05
GALC	-0.00129184
NOP58	0.00105833
SZRD1	-0.000273796
KCNH2	0.00113029
CUL1	0.000463222
FAM114A2	-0.000474291
CYFIP2	0.000659558
TAB2	-2.40984e-05
GINM1	-0.000347416
EIF2AK2	0.000731729
KMT2C	-0.000403234
MCOLN3	0.000823878
PUM2	0.000275614
MRPL43	-0.000103521
ITIH4	0.000401021
HPF1	0.000204784
ZFR	9.84005e-05
ZNF280C	0.000794139
NPFFR2	0.00118762
PHF21B	0.00084594
RC3H2	-2.65464e-06
IL17RB	0.00138359
TRAF3IP2	0.000453847
GYG2	0.000646467
DCBLD2	-0.000237584
SOAT1	-0.00154152
PKP2	-0.00126368
GDI2	0.000262172
PRDM1	-0.00327644
ATG5	0.000755421
TMCC3	-0.000929094
PITHD1	0.00049068
MTA3	0.00117411
USP13	0.000456472
ATP11B	-0.000451116
LAMC2	-9.87409e-05
CDK14	0.000179182
SEC61A1	-0.000401187
PPP1R12A	0.000199029
CROCC	6.14788e-05
POLR3E	0.000749381
ATP2B4	-0.00139083
ZC3H11A	-0.000405615
RIOK2	0.000443067
YIPF1	0.0001681
NDC1	0.00122461
FLYWCH1	-0.000592124
UNKL	0.000429643
TBXAS1	-0.000873934
PARP12	0.00203093
ALDH18A1	0.000205773
TARBP1	-0.000103297
GATB	0.000354878
MXD1	-0.000945062
CDK17	-0.000616939
DNAJC25	-0.00032132
SLC2A3	-0.000856563
PSD	-0.000559451
CTDP1	0.00068014
YBX3	0.000375619
WNK1	-0.000305616
CCAR1	0.000347009
OGFR	-0.000395459
PIGV	-4.73967e-05
PTPRU	-0.00056286
SNRNP40	0.000664459
RIMBP2	-0.00351064
COL11A1	-0.00273826
QSER1	0.0013895
MPC1	-8.65067e-05
ACAA1	-0.000356567
BCAT1	0.000933678
HDAC7	-0.00037415
LZTS1	-0.000795604
PRDM6	-0.00362484
SPAG4	-0.000691002
NCKAP1	0.000147145
MRPS35	0.000550371
GUCY1B1	-0.00182791
SFSWAP	0.000140616
TNK2	-0.000429584
MON2	-0.000551178
CDH3	0.000944093
GPBP1	0.000250146
DGAT2	-0.000630573
ZNF112	-0.000272059
CS	0.000107162
MRPS24	0.000494733
ELMO2	-0.000416287
WAPL	0.000485855
VMP1	-0.000296296
APPBP2	-0.000698486
POLD1	0.000511011
SEZ6	0.00339131
EIF4B	0.000267751
SLC6A16	-0.000746222
BICRA	0.000313114
SPHK2	0.000691803
RPL18	-0.000480888
CA11	0.00117436
ISOC2	0.00104788
U2AF2	0.000269765
EPN1	8.00161e-05
MED29	0.000174316
ZNF275	-0.000128015
MTMR1	0.000371456
GPC1	-0.00107015
ADCK1	0.00108462
HAGH	-0.00109925
RNF4	0.000359752
CASP8	0.000623116
LIMCH1	-0.000720219
INTS13	0.00112492
TM7SF3	0.000326714
SPA17	-0.000859231
ST3GAL6	-0.000187086
NGFR	0.000286354
CDON	-0.000923727
TAF2	0.000255447
HIPK2	-0.00107171
TNPO3	0.000968434
BORCS8-MEF2B	-0.000309016
RFXANK	-0.000430175
TMEM161A	0.000156646
LPAR2	-0.000296334
CTSA	-0.000354232
SUGP2	-0.000181667
SLC12A2	-0.00013362
SNX24	-0.000230427
EYA2	-0.00207429
CNN2	-0.000197275
ABCA7	-0.000308989
SNCAIP	0.000263294
DDX20	0.000808362
BTBD1	-0.000128823
FAR2	0.00104558
SBNO2	-7.76065e-06
PMS1	0.00083629
HMG20B	-6.21723e-05
CALCRL	0.00160445
TAF11	0.000254886
ANKS1A	-4.78698e-06
AP3D1	0.000246491
ZNF76	2.1568e-06
SLC9A3R2	-0.000859061
NTHL1	0.0013272
UHRF1BP1	0.000370364
GNAI3	2.82425e-05
IPO5	0.000806397
OAT	0.00045138
WDR3	0.00130685
PKN2	-0.000266238
WDR18	0.000251153
TRAM2	-0.000672481
NTN1	-0.00180808
MCM10	0.00141747
DGKA	-0.000429706
ERBB3	0.000772385
ANKRD44	-0.00149804
KARS	0.000450441
ADAT1	9.92446e-05
PDIA5	-0.00043074
TBC1D22B	0.000562136
NDUFB4	0.000187563
SPEN	-0.000241385
MYLK	0.000121896
ZC3H15	0.000358039
MAP2K4	-0.000132172
TMEM206	1.313e-05
SNAP91	-0.000550281
SLK	-0.000305307
CYB5R4	0.000514355
COL17A1	-0.0010067
GSTO2	0.00189823
SEC61A2	4.42648e-05
PRKCQ	0.00151092
TLE2	-0.000776593
ASB1	-8.53255e-06
FAM107B	-0.000807263
ME1	-0.000172951
TBC1D1	1.3528e-05
CDK13	4.07843e-05
MTHFD2	0.000785702
SLC9A7	0.000660894
FOXJ2	-0.000644883
YBX1	0.000254797
PPP2R5A	0.000358658
CTNNA2	-0.000251217
ELAVL1	0.000117497
TIE1	0.000345574
DIP2B	0.000140654
SMARCD1	0.000378083
KDM4A	0.000893383
NFYC	8.30341e-05
SLC9A3	-0.0015719
NGEF	0.000238601
ASPM	0.000879449
ELOVL1	-0.000743845
ZNRD1	0.000431466
MPPED2	-0.000220071
ZBTB11	0.000216988
ATXN3	0.000749047
GOLGA5	-0.00024072
FGFR2	-5.32881e-05
LRRC40	0.000544927
ISOC1	0.000318004
EML1	-3.77662e-05
TRMT11	0.000303254
THUMPD1	0.00043937
MSANTD3	0.000277183
KIF26A	0.00109571
ATG2B	0.000120336
ARFGEF1	0.000960609
ZFAT	0.000686149
MTFR1	0.000144602
STAG3	4.82322e-05
FECH	0.000160249
MYO9A	-4.32417e-05
DDX3Y	0.000536677
PFKP	-0.000146342
IDI1	0.000332325
SP100	-0.000449381
KLF6	-0.00199032
PLPP1	0.000917828
NEO1	-0.00081357
TRAM1	-0.000703219
PHKA1	0.000480299
TNFRSF1A	-0.000462948
CACNB1	0.000705349
EVI5	-0.00105524
STOML1	-0.000900985
PKM	-0.00107726
DHX29	0.000867212
DNTTIP2	0.000840426
METTL22	0.000286229
TP53BP1	5.84207e-05
TRO	-0.001153
RRP15	0.00131359
RHOA	-0.000320891
PRKCZ	0.000239563
ZFY	-0.000775141
IARS2	0.000190362
SYT1	0.00160589
NAV3	-0.000361121
IDH3G	-1.53904e-05
ROGDI	-0.000516839
PDZD4	0.00159262
ROCK1	0.000209787
CBFB	-0.000760292
PDK3	0.00171995
HYAL2	-0.000135056
HDAC4	0.00016433
RASSF1	-0.000408725
FGFR3	-0.00147309
IFI35	0.000284526
HEATR6	8.65579e-05
COASY	0.000116551
PLEKHH3	7.05745e-05
MEF2A	-0.000171586
OTUD5	6.29699e-05
TFE3	0.00101942
TBC1D25	-0.000335704
ACSL4	0.000606681
INPP5A	-5.28773e-05
GPKOW	-4.11547e-05
GRIPAP1	0.000378794
FTSJ1	0.000222158
PRR11	0.000345817
REEP1	-0.000502975
ATP11A	4.39301e-05
POLR1A	0.000720914
LAPTM4A	-0.000992836
TTC7A	-0.000210237
IP6K2	-0.000471584
SRBD1	0.000919867
KIF2A	0.000355542
RASGRP2	0.00337782
PSME4	0.000376311
IFT80	-0.000142771
SIRT2	-0.00149719
ERLEC1	-0.000659407
PPP2R5B	-0.000822831
PYGM	0.00142368
PITX1	-0.00576073
MAST4	-0.000806585
SDK2	-0.000972712
NUP133	0.000496678
NUCKS1	0.000127093
VPS35	-0.000368114
DNAJA2	0.000457268
BCL3	-0.00091807
KCNAB2	0.000694678
GAL	0.00155484
CLEC2D	3.88323e-05
FUNDC1	0.000311706
MAOB	9.74836e-05
RORA	0.000232009
DRD4	0.000819663
TGFBR3	-0.00181349
HES2	-0.000933161
ATP1B3	0.000436383
NEDD4	-0.000949445
PIGB	0.000353098
MAPK6	0.000242895
GNB5	0.00078062
RAB27A	-0.000527934
HDHD5	0.000670179
UFD1	0.000216195
LRP6	0.000366187
SCT	0.000126316
PHRF1	0.000327372
ELP1	0.000132986
NUCB2	-0.00110547
PFN2	-0.000428713
SLC44A1	0.000974552
TMEM260	-0.000388011
SMG6	-0.0005696
EXOC5	-9.36617e-05
CLTCL1	0.000976712
FSTL3	-0.00169461
DGCR2	0.000132807
MNT	-0.00020697
ZXDC	2.19554e-05
JMJD6	-0.000243634
POLB	0.000260308
WIPI1	-0.000943634
GBA2	0.000107696
NDST1	-0.000424929
ASNS	0.000756623
AP3M2	7.81954e-05
ST6GALNAC2	-0.00321283
PABPC1	6.75685e-05
TESK2	0.000763594
CFAP20	-0.000250414
CSNK2A2	0.000164818
EIF2B3	0.000461848
CAMK2A	-0.00271678
TCOF1	0.000987915
CDC42	-0.000699764
OSBPL3	0.000219262
RAD18	0.000992481
ATP2B1	-0.00106814
NCK2	-0.000158415
MAP4K4	-0.000113273
MGAT4A	-0.000394478
RPL31	-0.000534939
WDR1	0.00011732
SNX13	0.000380296
ARHGAP10	-0.00164282
RPS6KA2	0.000321685
ING3	0.000400845
VASH1	-0.00141249
LMCD1	-0.00110362
BUD23	0.000499161
SEL1L	-0.00115418
TRIP13	0.000887228
ATP6AP1	-0.000667592
TCF3	1.99964e-05
TRIB2	0.000868645
DAZAP1	0.000966467
HLTF	0.000393182
FAM50A	-0.000589966
FAM3A	-0.000676234
CPSF1	-0.000399988
MYO3B	-0.000549527
CYBRD1	-0.000277791
PDCD2	0.000435459
SLC6A15	0.000949015
RDH11	0.000713979
PRKACA	-0.000581014
ADGRL1	0.00077315
ACTN1	-0.000618684
ZFYVE26	0.00060992
RPS6KA6	0.000256133
EPN2	-0.000130853
PTPN18	-0.000116771
LIMS2	-0.00136765
SPEG	5.94555e-05
LNX1	0.000401999
ALDH3A2	-0.00019242
TFRC	0.00132921
SREBF1	0.00107232
AFF4	-0.000537352
UBE2D1	0.000368269
MPP5	-0.000395898
RHOBTB1	-0.000674037
SMC1A	0.000355443
HSD17B10	0.000467352
MARK2	0.00046848
HMMR	0.00116583
CHFR	-0.000108662
P4HA2	-0.00215907
NFATC3	0.000337885
TRNT1	0.000584495
ACADVL	-0.00126316
STK10	0.000601093
FBXW11	0.000677477
ACAP1	0.00138342
CRMP1	0.000958759
EVC	-0.000265274
DERL2	-3.72718e-05
NDE1	-0.000576504
MRVI1	-0.000124538
TMEM38A	0.00167909
AP1M1	-0.000757215
PVR	-0.00083636
XRCC1	-4.48772e-05
SCARB1	0.000882737
MCM2	0.000942304
PANX2	0.000441672
SELENOO	-0.00066039
LLGL2	0.000401638
PDE8A	-0.000266038
CLCN4	-4.94568e-05
NLE1	0.00139884
SDHA	0.00021508
SMARCE1	-0.000328327
GSDMB	-0.000293793
KDM5A	-0.000257153
ADAM11	0.000348149
PPP2R3A	0.000252534
FERMT2	-0.000528112
PTGS2	-0.00221512
IGF2BP2	-0.000366646
MAP3K13	-0.000313633
ST6GAL1	0.000998516
FRY	-0.000166463
PICALM	-0.000969858
NSF	-0.000166074
GLI2	0.00115077
CLASP1	-0.00013706
MRPS34	0.000808903
NOTCH3	-0.000449288
CLNS1A	0.000118437
PPP2R2C	0.0015162
TEAD2	7.82317e-05
EED	0.000256112
SNCB	0.00470279
TSG101	-0.000384267
NCBP3	-0.000254678
ATP2A3	0.0026202
CA12	0.00158768
MGLL	-0.00139308
NTN4	-0.00278531
BCS1L	-0.000247811
NUAK1	-0.00131653
DPP8	7.17916e-06
SLC24A1	-0.000156107
ZNF532	0.000474075
LMAN1	-0.000807779
HACD3	-0.000158015
ZZEF1	-0.000271777
ENO1	-7.49911e-05
MYDGF	-0.00105177
ANO8	0.000157198
TUBE1	-5.76424e-05
ARHGEF10L	0.000836951
WSCD2	-0.000120402
KCNQ2	0.00160959
ACTR6	0.000290417
TIPIN	0.00114658
SRI	0.000627689
EIF4G3	-4.52253e-05
NUP37	0.000564583
SEMA3A	-0.000800372
GTSE1	0.000108858
SEMA3C	-0.00349869
TTC38	0.000177137
ACAT1	0.000693207
GRAMD4	-0.000693383
CELSR1	-0.000345112
WNT8B	-0.00099701
ZNF638	-5.6919e-05
SLC25A40	0.000127912
TIMM21	0.000580961
ADD2	0.00247524
RASAL2	0.000682618
VPS9D1	-0.00114947
ZNF37A	0.000208752
MARK3	3.08552e-05
SLC25A3	-0.000169089
FNDC3B	-0.00100464
FOSL2	-0.00297016
CACNG4	-0.00104077
FRYL	-0.000433331
TMEM131	-0.000485286
FSCN1	-0.00117998
ACTB	-0.000589926
MOCOS	0.00361576
PLD1	-0.00166642
WDR62	0.00174542
DLG1	-0.000243293
RAB7A	-0.000260832
BCAP29	-0.00103564
SEC31B	-0.00103503
SART3	0.000462333
ARHGAP15	-0.000297603
EXOSC7	0.000747169
KIFAP3	-0.00213419
MKRN2	-0.000579481
MCM6	0.000685017
REXO2	0.000251424
RBM7	0.000171488
RBMS2	-0.0013651
BAZ2A	9.61317e-05
PTPN23	0.000105087
MLH1	0.000318705
UNG	0.0015101
FMO4	7.95711e-05
KLHL20	-0.000405418
RGS11	-0.00155087
SLC46A1	-0.000708215
PLXNA2	-0.00452643
SPAG5	0.000690403
ANKRD13A	-0.000888139
TPD52	0.000693
ACACB	0.00105269
TRAF4	-3.89832e-05
PAG1	-0.00246196
GPATCH1	0.000200715
ICAM3	0.000951158
NT5C2	-0.000926386
GPC4	0.00109558
MBNL3	-0.000873602
CAMSAP3	0.000308614
RAP1GAP	0.000415864
XAB2	0.000150309
ARHGEF1	-0.000366454
STXBP2	2.52235e-05
MAP2K7	0.0001586
NMRK2	0.00382557
DGKD	-0.000509993
CTTNBP2	0.00176372
ACTL6B	0.00447638
RARB	-0.0045298
TOP2B	0.000230998
TM9SF3	-0.000127515
NFKB2	0.000470382
UBE2T	0.000447833
PPP1R12B	-0.000359985
DNAJC10	-0.000120441
GTF3C1	0.000194489
IL4R	0.000493715
USP33	0.000127767
PAK3	0.00106329
CAPN6	0.000534191
DCX	-0.000515153
SNRPA	0.000339072
EXOSC5	0.00166149
DYNC1I2	-0.000583737
LRCH4	-0.000515013
FAM76B	0.000186527
POLD3	0.000601206
ACTN2	0.000691007
CAPZB	0.000100182
GPR137B	0.00012938
NAALAD2	-0.00101537
JADE1	0.00181807
SLC25A43	-0.000135615
UBE2A	-5.93202e-05
FGFR1	0.00100897
FBLN1	-0.00114946
ITGA8	-0.00540352
MAP2	-0.000443424
PIAS2	0.00115987
AMPH	0.000509121
ARAF	-4.98247e-05
MCCC1	0.000204894
FAP	-0.00468584
NEBL	-0.00142605
ACER3	0.000371113
UBE2K	0.000453297
PIK3C3	-0.00024312
N4BP2	0.000582246
TIGAR	0.000201945
TULP3	-0.00019598
SYNJ2	0.000200107
ADCY2	0.00184754
PPP2R5C	-0.000161602
RBFOX1	-0.000404003
GNB1	-0.000551297
HOXA9	-0.00206541
EDN1	-0.00272599
MLLT10	0.000250759
ADCYAP1R1	0.00222521
ITM2A	0.000678241
NRDC	0.000453204
VDAC3	0.000170104
PCM1	1.48387e-06
TNRC6C	0.000317142
CBFA2T2	-0.000662828
BRINP1	0.00268115
ITCH	-0.000527948
TP53INP2	-0.0017467
SDF4	-0.000617714
TOLLIP	-0.000587612
UBE2D4	-0.000276455
CLUL1	-0.00181599
RUNX1T1	0.000560625
CDH17	-0.000679104
THOC1	0.000534021
FKBP7	-0.00135638
OSBPL6	-7.11724e-05
SLC1A3	0.000669162
XRCC5	0.000766643
LXN	-0.000264746
MKNK1	-7.42374e-06
TNS1	-0.000979655
REXO1	9.90893e-05
SAR1A	-0.000339609
CDC14A	7.75472e-05
RAPGEF3	-0.000247498
SENP1	0.000628708
CIC	-0.000184292
LIPE	0.000663885
FDFT1	0.000923268
PAFAH1B3	0.000536446
OPHN1	0.000262432
KIF22	0.00058464
CARMIL1	0.00128817
PGM1	-0.00047201
DDX1	0.00028175
DNM2	5.58133e-05
EPB41L2	-0.000218829
RIMS1	-0.000685324
MOXD1	-0.000413602
STX7	-0.00046925
RABL2B	-0.000450118
KEAP1	0.000643681
SLC35C2	-3.72453e-05
CRYBG3	0.000425847
RFX3	-0.000170317
RIF1	0.0014378
RAB21	-0.000180094
SMARCA2	0.000411934
SESN1	0.000384372
MID2	-0.00119621
SRCAP	5.10297e-05
PUM3	0.000841078
CHRNA3	0.00028774
KCNN2	0.00247894
CNOT4	0.000261905
PSEN1	-0.000406925
CPOX	0.000521795
CLDND1	-0.000584868
MOK	-0.00205036
HSP90AA1	0.000384599
RBL1	0.00112422
DLGAP4	-0.000646279
IGSF9B	0.00273785
NDC80	0.000691553
AP4E1	0.000203162
RSBN1	0.000148021
MAGI3	-0.00116267
AFP	-0.000947428
TCF7	-0.000257633
OSTM1	0.00055219
CDH7	0.000341877
PCNP	2.19758e-05
EXD2	0.000156913
ARG2	0.00092398
MEF2C	-0.000932523
UBA5	-0.000166649
STK17B	0.000283923
CDC14B	0.000671976
ZNF510	0.000406063
LRP2	-0.00196147
ZNF506	-0.000317697
JMJD4	-3.0941e-05
DUSP12	2.34911e-05
AACS	0.000808926
DELE1	0.000223729
CADPS2	0.00170571
HSPB11	-0.000168453
PHLPP1	0.00116419
ATP8B1	-0.000418543
SMARCD3	-0.00270451
WDR70	0.00015153
STRADB	1.69672e-05
BZW1	-5.30757e-05
C1QTNF3	-0.00121028
ME2	6.72461e-05
C5orf22	0.00022534
CCNT2	0.00016961
FAM135A	0.00105842
EPB41L3	-0.0012686
COBLL1	-0.00200046
DLG3	0.000549559
SERTAD4	-0.00133466
TRAF5	-0.000219689
MRPL22	-2.10556e-05
GEMIN5	0.00104328
NFE2L1	0.000204678
SEMA5B	0.000647071
GSK3B	3.69482e-05
ITGB5	-0.000348092
ERC1	-1.70021e-05
XPO1	0.00057061
RNF13	0.000466621
TRPM3	0.00058596
PALB2	0.0011526
DOP1A	-5.75461e-05
LYRM2	-0.000122554
BCKDHB	0.000506091
KAT6A	-0.00048948
TUT7	9.48014e-05
ULK2	-0.00170763
GRHL2	0.00196682
TNPO1	0.000351851
PLOD1	-0.00141256
P2RX5	0.0077363
ITGAE	-9.5279e-05
DIS3	0.000401187
PIBF1	-0.000464704
TDRD3	-5.14339e-07
NUFIP1	0.00112027
PDS5B	0.000348736
OXCT1	0.000701647
RRAGB	-0.00134474
CYLD	0.000394533
SLC27A5	0.000951484
ZNF324	-0.000478966
ZNF671	0.000132463
ZNF416	0.000614269
ZNF586	0.000438289
ZNF446	-0.000857432
ZNF264	-0.000351785
RPS5	-9.00563e-05
FAT1	8.03767e-05
YTHDC1	1.88153e-05
CHMP2B	0.000311582
SMAP2	-0.00101676
PPIE	-8.60427e-05
ZMPSTE24	0.000358013
STARD7	0.000638334
NOA1	0.000739716
REST	0.000180539
SSH1	-0.000550913
GSTP1	-7.17566e-05
APLP2	-0.00128796
FAM234B	0.000993823
SLCO1A2	0.00147211
WBP11	0.000406663
EIF3I	0.000145969
NKAIN1	0.00178654
COL16A1	-0.000587505
TXLNA	0.000122076
APOB	-0.0019256
NCOA1	-0.000384311
AGBL5	-0.000242866
EFR3B	-8.93762e-05
KIF3C	0.00038366
RAB10	-9.91363e-05
HADHA	0.000359964
MAPRE3	-0.000846455
CAD	0.00097026
CD59	-0.000906913
CD82	-0.000533451
BCORL1	-0.00155986
ATRX	0.000455238
AK6	0.000340217
MYNN	0.000422867
MECOM	-0.00207782
SCAMP1	0.000100316
PREP	0.000529659
HACE1	-0.000136217
SEH1L	0.000829077
WDR47	-0.000777188
WDFY1	0.000623614
OVGP1	-0.000423369
SLC25A24	-0.000491324
MAP3K4	6.4458e-05
PILRA	0.00035588
IGSF9	0.00124113
ZNF213	1.27025e-05
AKR1B1	0.000262981
CPNE3	-0.000483089
RRN3	0.000468451
CTTN	-0.000525601
WNT11	-0.00435362
MTIF2	0.000758022
DDHD2	-0.00131019
TTC39A	0.0009308
EPS15	0.000255898
ORC1	0.00203231
MGST2	-0.0023416
CHERP	0.000317452
ATG16L1	0.000385053
USP40	-0.000442056
POMGNT1	-0.000887658
RAD54L	0.000913715
MAST2	-5.11516e-05
DNAJA1	-0.000338225
B4GALT1	-0.00168315
CHMP5	-0.000576138
NFX1	0.000327314
DIMT1	0.000965855
IPO11	0.000998626
EIF2AK1	-6.15388e-05
EPDR1	0.000412972
SNX10	0.000425287
SEPHS1	0.00218584
MRPL28	8.58506e-06
ITPKC	-0.000307907
RBM22	-0.000237649
TMED2	-0.000185458
ZFAND6	0.000534753
HSD17B2	-0.00290926
TXLNG	0.00196682
HUWE1	0.000292856
ZW10	0.000718896
ALG9	-0.000369976
NOX4	-0.001657
ACOX3	-0.00180921
MTMR2	0.000326934
PPP1R15A	-0.00187268
HSD17B14	-0.000786752
TRIP6	0.000202895
ACHE	-0.00214974
FTL	-0.000736133
SRRT	0.000250129
BAX	0.000416487
NLK	0.000418298
PIGS	-0.000157318
ADAMTS2	-9.25016e-05
TMPRSS11E	0.00314126
ATXN7L3	-0.000197654
PGS1	-4.18299e-05
PSMC5	0.000388366
UIMC1	0.000533831
MMP2	-0.00116005
LPCAT2	-0.000785698
GNAO1	0.00166922
OGFOD1	0.000522603
SH3BP2	9.97382e-05
NOP14	0.000721633
ADD1	-0.000837582
L2HGDH	0.00156756
TXNDC16	0.000672655
RTRAF	0.000395353
NID2	-0.00118792
GMCL1	0.00048661
SF3B2	3.49611e-05
KLHL42	-6.66721e-05
GNAS	-0.00100253
DNM1L	0.000136423
PTHLH	-0.00615011
PHACTR3	0.000948676
ERGIC2	-0.000271299
TFAP2C	0.000189429
AURKA	0.000885683
PIR	0.00137384
AAMDC	-0.000567561
RFX2	-0.000382416
METTL2A	0.000547737
ALG6	0.00112806
CNOT3	0.000150458
PTPN4	0.00181382
DDX18	0.000945292
KHSRP	9.95323e-05
GNA11	-0.000631206
ASAP3	0.000193134
EDEM2	0.000285698
DNMT3B	0.003913
TPX2	0.000559892
PDRG1	0.00012225
EPB41L1	-5.53253e-05
DOCK9	0.000167305
ANKRD10	0.000377697
TGDS	0.000329518
DOCK3	0.000290225
C3orf18	-0.000269291
COQ9	0.000208566
TMEM40	-0.00651072
KIF9	0.000421313
ARHGAP28	-0.0015897
CRLS1	9.65573e-05
PPP1R13B	-0.000103492
ATRN	-0.00036277
SMOX	-0.00113028
FKBP1A	0.000161732
NSFL1C	3.90102e-05
SLC4A11	0.00267096
C20orf194	-0.00100334
ZNF343	-0.000658999
EBF4	-0.00185781
CPXM1	-0.000620744
MAVS	-0.000514643
LZTS3	0.000983742
XRN2	0.000633588
DYNLL1	-0.00017281
TESC	0.00127282
SNX5	0.000638393
MAPKAPK5	0.000529117
ESF1	0.000983756
RBBP9	9.25951e-05
ANAPC5	3.03984e-05
SLC23A2	0.000136985
SLC8B1	0.000494081
TMEM230	-9.8559e-05
DZANK1	0.000737156
KDM2B	0.000901672
LHX5	0.000515132
TASP1	0.000437495
GCN1	0.000298402
RPLP0	-0.000275757
PXN	-0.000250664
SIRT4	-0.000192302
KIF16B	-0.000164642
TRMT6	0.000848346
CHGB	0.00115462
PEBP1	0.000770698
TBX5	-0.0050611
BRAP	0.000303164
ERP29	0.000296303
FUS	0.000165437
IGBP1	2.88799e-06
FXYD5	0.00103378
ZNF302	-0.000258403
GRAMD1A	0.000578318
HEPH	-0.000556573
CDIP1	0.000478465
CMTM1	-0.000404898
GANAB	-0.000330545
GMIP	6.37209e-05
RBM41	0.000308705
BIRC5	0.000796561
MLF2	-0.000131749
DDX24	0.000282481
ZBTB25	0.000320069
NECAP1	-5.01475e-05
ARHGAP4	0.00103683
ANKRD24	0.00308227
DHX32	-0.000500345
RCOR1	-0.000146759
GPATCH2L	0.000289238
LTBP4	-0.000968474
BLVRB	-1.92043e-05
SLC9A1	2.98645e-05
SPTLC1	5.00002e-05
PAPOLA	0.000254241
CCNK	7.34647e-05
PCBP4	-0.00202625
YPEL3	-0.000212787
MRPS33	0.000144703
NDUFB2	-0.000203604
NUDC	0.000471301
MAEA	0.000325682
ICAM1	0.000326619
STRN4	1.47769e-05
LYZ	-1.42943e-05
MUL1	0.000129531
TFAP4	0.000923445
PDCD7	-0.000192699
SPG21	-9.07873e-05
DNAJB11	-0.000198157
P3H2	-0.000923227
CHRD	-0.00171109
RAB11FIP3	-0.000595825
GNPTG	-0.000232322
ZNF268	0.000170168
GOLGA3	-0.000737594
PABPC4	0.000302177
CERS4	0.000143485
MCOLN1	0.000113239
USP48	0.000455059
EFNB1	-0.00164429
PDPR	0.000737534
AARS	0.000646766
GLG1	-3.63627e-05
KIF4A	0.000785979
TNRC6A	0.000698473
PLEKHG2	-0.000784685
NAT14	-0.000179778
EXOC1	-0.000200607
RBM27	0.000892806
OSBPL8	0.000245682
DTX2	0.000907924
PUS7	0.00161521
NRCAM	-0.000815119
LAMB1	-0.00216908
DLD	0.000299271
WDR7	0.000323414
TXNL1	0.000365633
CMTM6	-0.000191163
ITGA6	0.0015457
MAP3K20	-0.000673959
FH	0.000145977
SEL1L3	0.00143739
TF	-0.00332617
CDV3	-0.000303008
ALKBH5	-4.50623e-05
NLRP1	-0.00153847
SPAG7	-2.908e-05
ORC6	0.000383023
ZFHX4	-0.0028177
ZC3HC1	0.000623487
ANGPT2	-0.00417788
TMEM101	-0.000571723
CD200	0.00063078
CCDC80	-0.00245912
PSME1	0.000389182
PPP2R3C	0.000202843
HAUS4	0.000603598
JPH4	0.00316202
SLC7A8	0.00198663
OSGEP	2.62208e-05
SLC22A17	-0.000663608
RNF31	0.000151625
SCFD1	4.87863e-05
G2E3	0.00057844
HECTD1	-0.000130172
HNRNPC	9.52953e-05
SUPT16H	0.000846555
TOX4	-9.26517e-05
GEMIN2	0.000550763
DAZL	0.0105401
SEMA6A	0.00154605
TRPM7	0.000312395
TYRO3	0.000151158
WDR76	0.000656993
CAPN3	-0.000842135
SNAP23	0.00018144
PHGDH	0.00086756
COL9A3	-0.000207122
EZR	0.000142494
MYL6	-0.00114228
AGO1	0.000181949
TEKT2	-0.00187767
CLSPN	0.000996366
RFFL	0.00042611
UNC13D	0.00201847
MFSD11	0.000742636
DPYSL2	0.000946141
TGFB2	-0.00312623
GPATCH2	0.000212685
NUP50	0.000635132
CDC45	0.000832991
COMT	-0.000815509
ADA2	0.000784437
ECHDC1	8.79673e-05
LRRFIP2	-0.00031975
SEC22C	0.000435393
HDAC6	-0.000862227
GABRP	0.000334111
CDC6	0.00165392
UPRT	0.00105604
CDC23	0.000125701
AAAS	-5.3754e-06
CBX5	0.00011162
SUCO	-0.000782191
MSH2	0.00164888
MAP3K1	-0.000934373
DHPS	-0.000290911
HOOK2	0.000626143
ARCN1	-0.000541393
EPB41L4B	0.00286665
TMEM38B	-0.000198939
PSMD5	0.000716059
NUP188	0.000534951
CRAT	-0.000805004
SH2D3C	0.000598597
NANS	0.000469883
TBC1D2	-8.76633e-05
WHRN	-0.000707142
CWF19L1	0.00036335
SEMA4G	-0.000656455
BTAF1	2.10909e-05
IKZF5	0.000325788
CYP26A1	-0.00254925
SORBS1	0.00119798
CRTAC1	-0.00038211
BAMBI	-0.00218117
IL11	-0.00165969
MYO3A	0.000200356
WAC	-4.1609e-05
CREM	-0.000340478
NUBP2	-0.000116566
SMIM24	0.00420199
HIVEP1	0.000139284
FKBP5	0.000891943
SRPK1	0.000861372
BRPF3	-0.000182171
MRPS18A	0.00025624
TMEM14A	-0.000882049
EFHC1	-0.000566883
HSP90AB1	0.000688699
CDC5L	0.000346985
ITPR3	0.00161456
ZNF184	-5.27017e-05
DSP	-0.00133482
SIRT1	0.0014433
HNRNPH3	0.000108364
IFT74	0.000349271
JAK2	-0.00110126
ABL1	0.000108065
ACOT7	0.00112228
SH3GLB1	-0.000835457
CDC7	0.0010377
SYDE2	-0.000198808
PCSK5	-0.000466947
SCD	0.0010804
TMED1	-0.000321639
ABLIM1	0.000207232
ERMP1	9.88548e-05
RAB18	-0.000679733
NRP1	-0.00318918
PRTFDC1	-0.0002588
TSPAN15	-0.000589622
H2AFY2	-0.00216807
WASHC2A	0.000399409
MZF1	-0.000467101
OCEL1	2.17733e-05
MYO9B	-0.000320827
KCNK6	0.000403883
PSMD8	-0.000158681
FBXL19	0.000262382
STX1B	0.00110587
HSD3B7	0.000245159
SETD1A	0.000694911
BCL7C	-0.00126705
EFNA2	-0.0011967
CIRBP	-0.000864013
ATP5F1D	0.000171287
CBARP	-0.000281909
HNRNPM	0.000498846
2021-03-02	-0.000349616
NDUFB7	-3.32528e-05
TECR	-0.000114716
TIMM13	0.000754605
CDC34	-0.000292127
MTAP	0.000891614
CEP170B	0.000265345
POLR2E	6.17039e-06
POLRMT	0.000721099
IZUMO4	-0.000636608
RASSF7	-0.000269834
GADD45B	-0.002122
PALM	-0.00235729
MKNK2	0.000295661
ARVCF	0.000288452
TRMT2A	0.000112725
RANBP1	0.000622662
ZDHHC8	-0.000552317
KLHL22	-0.000998146
MED15	-0.000497054
SNAP29	-0.000410662
CRKL	0.00030165
LZTR1	-0.000665428
MMP11	-0.00038334
CECR2	0.00123598
SMARCB1	-0.000185902
DERL3	0.00144363
BCL2L13	-3.78365e-05
DDT	0.000406163
CABIN1	0.000180085
TBC1D10A	-0.000739509
SF3A1	0.000501792
RNF215	-0.000725396
SEC14L2	-0.00151357
SPECC1L	6.04136e-06
PPIL2	0.000162691
YPEL1	-0.000221546
SNRPD3	0.000589161
PES1	0.000880011
MAPK1	-8.46467e-05
GGT1	0.000289676
PRODH	0.00215416
PPM1F	-0.000621577
SLC35E4	0.00116284
TOP3B	0.000235005
ESS2	0.000340637
MFNG	0.000388859
CARD10	0.000461871
LRP5L	0.000509378
SLC25A1	0.000733657
GRK3	0.00123917
PLA2G3	0.00432007
LGALS2	-0.00499448
GGA1	-0.000254556
HIRA	0.00063682
SH3BP1	0.000421042
SEZ6L	-0.00177949
LGALS1	-0.00227113
HPS4	0.000109693
PIK3IP1	-0.00096447
SRRD	0.000451228
PATZ1	0.000391248
TRIOBP	-0.000675829
TFIP11	0.000180482
GCAT	0.000944581
ANKRD54	-0.000442361
EIF3L	-0.000163322
SNU13	0.00028136
MICALL1	-0.000469511
POLR2F	0.000477189
SOX10	-0.00178203
CCDC134	0.000854689
DEPDC5	0.00082918
PICK1	-0.000122701
TTC28	-0.00135293
CENPM	0.000981923
2021-09-03	0.00162201
KDELR3	-0.00173528
DDX17	-0.000582349
DMC1	0.00126969
TCF20	0.000436674
HSCB	0.000304334
CBY1	-0.000420827
TOMM22	0.000511432
XBP1	-0.000394824
RTCB	-3.13915e-06
JOSD1	-0.000751468
FBXO7	-0.000692299
GTPBP1	0.000323012
POLDIP3	1.66568e-05
RAB36	-0.000943402
TIMP3	-0.00391129
PPP6R2	-0.000649665
SBF1	-0.000457038
SUN2	-0.0014463
CYB5R3	-0.000642971
DNAL4	-0.00105485
LMF2	-0.000797443
RHBDD3	0.000625035
PACSIN2	-0.000214709
TTLL1	-0.000270661
AP1B1	6.27202e-05
HMGXB4	0.000364137
TOM1	-0.000393327
CHKB	-0.000394465
BIK	0.000605425
HMOX1	0.00143265
MCAT	-1.30382e-05
THOC5	6.50639e-05
MCM5	0.00143183
ARSA	-0.00125814
TSPO	-0.000728326
TTLL12	0.00155655
CBX7	0.000371356
PDGFB	-0.0019805
RPL3	-0.000268845
ZMAT5	-0.000155525
RBFOX2	-0.000350559
SYNGR1	-0.000165664
TAB1	0.000175903
ASCC2	-0.000388334
MTMR3	-0.000596291
MIEF1	1.2086e-06
PNPLA3	0.00104108
MYH9	-0.000856489
SAMM50	0.00037131
TXN2	-0.00030061
FOXRED2	0.000538026
EIF3D	7.92642e-05
TNRC6B	0.000884883
SGSM3	-0.000618475
IFT27	9.48851e-06
PVALB	0.00666212
KIAA0930	0.000190929
SLC25A17	0.000554355
UPK3A	0.00282137
FAM118A	-0.000630648
KCTD17	0.000120966
ST13	-0.000195746
RBX1	0.000158719
EP300	0.000539024
L3MBTL2	0.000655771
RANGAP1	0.000497129
ZC3H7B	-2.07145e-06
PHF5A	0.000791649
ACO2	0.000124098
POLR3H	0.000326863
TRMU	0.000150898
PMM1	-0.00109503
DESI1	8.46905e-05
CERK	-0.00025684
BRD1	-0.000213676
ZBED4	0.000118087
HDAC10	-0.000685991
KCNK10	-0.000486453
ABHD4	-4.08183e-05
KHNYN	-0.000937808
FKBP3	0.000422343
SDR39U1	-0.000352489
RBM23	-0.000370405
PRMT5	0.000329509
COCH	0.000315791
AP4S1	0.000896096
POLE2	0.00116565
VCPKMT	0.00042363
SOS2	-0.000718578
CDKL1	0.000165405
NIN	0.000222958
PYGL	0.000105572
PSMC6	0.000116313
GNPNAT1	0.000627223
DDHD1	-0.00026227
CDKN3	0.000573352
CNIH1	-2.52197e-05
CGRRF1	0.00024544
ATP6V1D	-0.000175759
PLEK2	-0.00162183
PIGH	-0.00103822
PSMA3	0.000617587
VTI1B	-0.000144369
TIMM9	0.000235138
GSTZ1	0.000205981
KIAA0586	0.000383862
TMED8	-0.000352114
AHSA1	0.000171007
DAAM1	-0.000975527
SPTLC2	0.000752503
RIN3	-0.00120356
LGMN	-0.000567138
ALKBH1	0.000729962
SNW1	0.000207391
CHGA	0.00444806
ITPK1	0.00182869
DHRS7	-0.00045977
PPM1A	0.000237753
SIX4	0.00114607
GALNT16	-9.80493e-05
CEP128	0.000817612
ERH	0.000200395
HIF1A	0.000124005
SUSD6	-0.00128002
SRSF5	-0.000355431
EIF5	-0.000104227
DICER1	-4.14514e-05
ZFYVE21	0.000568748
MTHFD1	0.00175691
TCL1A	0.01057
ZC3H14	0.000192745
TELO2	0.000435888
PCNX1	0.000113225
BDKRB1	-0.00684081
GSKIP	0.000380618
VRK1	0.0012753
PSMC1	3.74571e-05
PAPLN	0.00197301
PPP4R3A	0.000455263
C14orf93	0.000540938
PSMB5	-3.49592e-05
YY1	0.000166107
ACIN1	-5.7709e-05
CCNB1IP1	0.000533305
TRIP11	-2.20729e-05
APEX1	0.000407621
PABPN1	0.000107812
EFS	-0.000842199
ARHGAP5	0.000247506
CINP	0.000333222
DHRS2	-7.14206e-05
SRP54	8.89243e-05
CHD8	0.000375941
PCK2	0.00108882
KIAA0391	0.000745576
DCAF11	0.000729215
PSMA6	4.99262e-05
NFKBIA	-0.000963107
EMC9	0.000614437
PSME2	0.000415349
BRMS1L	0.000257068
REC8	-0.000601304
TM9SF1	-0.000606355
SEC23A	-0.000753859
GMPR2	0.000262867
PNN	0.000311805
RABGGTA	-0.000273803
NFATC4	-0.000113524
PLTP	-0.000560182
PCIF1	5.65705e-05
GSS	-0.000237645
MMP9	-0.000349265
TRPC4AP	-0.000122898
PYGB	-0.000374239
ABHD12	0.000326901
PROCR	0.00114416
GINS1	0.00136304
NINL	5.14189e-05
CD40	0.00150042
UQCC1	-0.000101728
ZMYND8	0.00135516
IFT52	-0.000144778
MYBL2	0.000885118
HNF4A	-0.00570264
NDRG3	0.000294108
RAB5IF	6.75529e-05
RIMS4	0.00348631
PABPC1L	0.000191942
STK4	0.000652085
SALL4	0.00122223
ADNP	0.000273533
PFDN4	0.000573381
DOK5	0.00046702
CSTF1	0.000775365
BMP7	-0.00178673
RAE1	0.000181835
TPD52L2	-0.000189393
DNAJC5	-0.000315536
[truncated: 10,893 more rows]

## Sheet: Supplemental Table 2
ID	Tumor	Normal
NJHNCC01	0.208973	0.370687
NJHNCC02	0.126067	0.327965
NJHNCC03	0.460591	0.495155
NJHNCC04	0.463543	0.616083
NJHNCC05	0.431589	0.634973
NJHNCC06	0.623656	0.736142
NJHNCC07	0.646642	0.368227
NJHNCC08	0.558387	0.317291
NJHNCC09	0.684135	0.539655
NJHNCC10	0.571615	0.379557
NJHNCC11	0.669957	0.211521
NJHNCC12	0.77368	0.620899
NJHNCC13	0.934497	0.42612
NJHNCC14	0.630399	0.155294
NJHNCC15	0.161122	0.182306
NJHNCC16	0.579943	0.512902
NJHNCC17	0.678489	0.520807
NJHNCC18	0.602269	0.0834483
NJHNCC19	0.430522	0.336312
NJHNCC20	0.592009	0.0703299
NJHNCC21	0.648897	0.527302
NJHNCC22	0.401574	0.376053
NJHNCC23	0.699167	0.476005
NJHNCC24	0.869383	0.321552
NJHNCC25	0.423265	0.716103
NJHNCC26	0.208412	0.454898
NJHNCC27	0.34695	0.40382
NJHNCC28	0.0376704	0.306612
NJHNCC29	0.736297	0.0173068
NJHNCC30	0.427222	0.740441
NJHNCC31	0.189911	0.739458
NJHNCC32	0.362785	0.209783
NJHNCC33	0.760736	0.377041
NJHNCC34	0.467321	0.303187
NJHNCC35	0.523095	0.362236
NJHNCC36	0.41339	0.269709
NJHNCC37	0.288488	0.12939
NJHNCC38	0.492653	0.405323
NJHNCC39	0.597768	0.464892
NJHNCC40	0.396686	0.580095
NJHNCC41	0.13136	0.467767
NJHNCC42	0.442042	0.201229
NJHNCC43	0.855357	0.352145
NJHNCC44	0.306034	0.65864

## Sheet: Supplemental Table 3
gene	conMean	treatMean	logFC	pValue	fdr
TNMD	0.438182	0.05	-3.13153	1.70835e-11	1.15901e-09
CFH	57.2161	26.897	-1.08897	3.38624e-09	7.60032e-08
ENPP4	2.33318	1.15295	-1.01696	6.50764e-05	0.000325959
CFTR	1.11409	0.179318	-2.63527	2.97961e-09	6.85705e-08
HECW1	0.547955	1.18773	1.11608	0.00137095	0.00440508
ICA1	7.31932	2.29023	-1.67622	2.90444e-11	1.72909e-09
DBNDD1	2.35909	0.670909	-1.81404	3.57126e-10	1.18767e-08
SLC7A2	5.45727	1.77864	-1.61741	1.17411e-10	5.09007e-09
CD38	2.29068	5.95864	1.37921	3.62581e-06	2.68274e-05
HSPB6	37.0905	10.6755	-1.79675	7.90199e-05	0.000384447
PDK4	59.2373	14.2684	-2.05368	1.55045e-05	9.46208e-05
ABCB5	0.393636	0.103864	-1.92217	1.04385e-05	6.70117e-05
PRKAR2B	3.03432	1.38841	-1.12794	7.14657e-07	6.66974e-06
TSPOAP1	3.37591	1.37864	-1.29203	8.62023e-08	1.11939e-06
SOX8	0.436818	0.171818	-1.34615	8.21951e-07	7.52651e-06
ITGA3	19.0636	48.1845	1.33775	1.81318e-08	3.05058e-07
CRLF1	9.32636	3.18227	-1.55126	8.9203e-09	1.67901e-07
YBX2	0.624545	0.0888636	-2.81314	3.30928e-12	3.77873e-10
TMEM132A	6.17227	18.9586	1.61898	3.34746e-11	1.91116e-09
TAC1	0.453409	0.0713636	-2.66755	3.80549e-07	3.89442e-06
CX3CL1	6.18341	2.86705	-1.10884	7.30652e-07	6.79925e-06
TNFRSF12A	13.7411	30.538	1.1521	1.93457e-06	1.5699e-05
ETV1	4.99455	1.63386	-1.61207	0.00238288	0.00702019
SCIN	7.31045	0.737273	-3.30969	4.65782e-10	1.48307e-08
SLC13A2	0.546364	0.0154545	-5.14376	0.00160163	0.00503046
CEACAM7	4.18864	1.20136	-1.80181	2.78695e-07	2.99464e-06
CACNA2D2	0.429318	0.183409	-1.22698	3.45293e-07	3.5861e-06
CELSR3	0.458182	0.995682	1.11976	0.000549036	0.00202876
AASS	6.57182	2.97409	-1.14384	1.23106e-11	9.1221e-10
PLEKHG6	8.61318	2.87795	-1.5815	1.81949e-10	6.95064e-09
NFIX	33.7527	12.9089	-1.38664	2.71024e-13	6.90648e-11
MLXIPL	2.11273	0.663182	-1.67163	1.04723e-06	9.30398e-06
ETV7	1.11545	2.53273	1.18306	2.90059e-06	2.22506e-05
SEMA3G	2.7425	1.00795	-1.44406	1.40573e-09	3.66261e-08
SLC6A13	0.100682	0.340682	1.75862	0.00264299	0.00766415
DPF1	0.330455	1.2075	1.8695	4.88713e-09	1.02122e-07
ANLN	5.77341	12.742	1.1421	5.49993e-10	1.69508e-08
SEMA3B	3.65182	1.41977	-1.36295	5.5394e-08	7.73742e-07
LTF	30.515	4.76523	-2.6789	0.000817901	0.00284366
CLDN11	3.05068	1.49795	-1.02614	6.14754e-09	1.22768e-07
ACPP	9.01523	3.52023	-1.3567	2.79803e-07	2.99834e-06
CHDH	1.08977	0.3425	-1.66985	0.000630842	0.00228736
CLCA4	60.5866	5.63614	-3.42622	5.29267e-12	5.2415e-10
SLC38A5	6.80091	19.8691	1.54673	1.03486e-08	1.89356e-07
ATP1A2	10.4584	4.06614	-1.36293	0.00545177	0.0141444
VSIG2	1.74409	0.236136	-2.88478	2.716e-06	2.10276e-05
SNAI2	8.56273	26.9425	1.65374	1.81961e-12	2.469e-10
PLEKHB1	3.32295	0.847273	-1.97157	4.08317e-08	5.99241e-07
NRXN3	0.944091	0.462727	-1.02876	2.49883e-05	0.00014306
FHL1	84.0943	31.9757	-1.39503	0.000466957	0.00176767
DEPDC1	1.34659	3.28545	1.28678	2.35946e-08	3.79547e-07
RRAGD	8.85932	2.85545	-1.63348	2.52098e-11	1.53612e-09
HSD17B6	0.300455	0.860909	1.51871	4.15963e-08	6.09534e-07
TYMP	50.8848	146.05	1.52115	4.18297e-12	4.41452e-10
KCNG1	1.00295	0.387727	-1.37114	2.45282e-05	0.000140808
SLAMF7	4.65477	10.742	1.20649	2.46561e-06	1.92892e-05
SH2D2A	1.90795	4.6425	1.28288	4.9061e-09	1.0215e-07
HMGB3	6.98295	17.9314	1.36058	1.8192e-12	2.469e-10
IKZF2	16.9848	6.4825	-1.38962	3.72316e-09	8.25017e-08
LRRC7	0.522727	0.195455	-1.41923	1.21408e-08	2.16647e-07
APBA2	1.2	2.87864	1.26235	1.33003e-07	1.60649e-06
TMSB10	431.329	920.427	1.09352	3.13316e-14	1.62873e-11
MYOC	4.03114	0.155455	-4.69662	3.44088e-11	1.91838e-09
DEPDC1B	0.936136	2.05068	1.13131	1.60467e-08	2.74369e-07
HOXC8	0.0820455	0.4425	2.43118	1.72809e-10	6.65013e-09
VCAN	24.8434	53.9066	1.1176	5.08533e-05	0.000262767
MSR1	4.00523	9.3125	1.21728	1.51984e-07	1.79808e-06
DNAH5	0.168409	0.676818	2.0068	9.74724e-08	1.24194e-06
C6	1.07568	0.112273	-3.26017	3.30082e-11	1.90011e-09
RAI14	7.10909	14.9843	1.07572	2.53901e-08	4.04807e-07
TNC	24.4564	102.709	2.07029	1.08979e-11	8.3993e-10
BARX2	27.1052	6.19386	-2.12966	1.56141e-09	4.02805e-08
ZIC2	0.272273	0.745	1.45219	6.73183e-07	6.35646e-06
PREX2	4.86205	2.2375	-1.11968	9.13765e-09	1.70635e-07
CP	13.7143	4.55932	-1.58879	9.89836e-08	1.2548e-06
XK	0.727727	0.263409	-1.46609	1.12302e-11	8.56443e-10
ARHGAP6	2.15386	0.878636	-1.29359	2.80985e-09	6.53432e-08
ROS1	0.0120455	0.397727	5.04522	2.94875e-11	1.74891e-09
ADAMTS6	0.962727	2.71273	1.49454	3.4743e-10	1.16531e-08
UTS2	0.702045	1.45864	1.05498	0.00167244	0.00521914
TNFRSF9	0.510227	1.32523	1.37703	2.49242e-07	2.7303e-06
LTBP1	10.7866	22.4375	1.05667	3.41412e-06	2.54791e-05
ELN	24.4773	8.3	-1.56026	8.48876e-07	7.72902e-06
FOXP3	1.09045	2.87295	1.39761	2.44399e-07	2.68278e-06
TNIP3	0.567955	1.85614	1.70846	1.74265e-07	2.01408e-06
HOMER3	5.45091	18.2086	1.74005	2.4234e-13	6.41004e-11
RAD51	1.26841	2.65295	1.06458	9.01178e-08	1.16313e-06
METTL24	0.687045	0.301136	-1.18999	2.54486e-07	2.78124e-06
LAMA3	18.1977	65.8889	1.85628	2.10426e-10	7.7277e-09
ENTPD2	1.04659	0.395909	-1.40246	2.0865e-08	3.43471e-07
PTPRN	0.035	0.3775	3.43105	1.22961e-10	5.26515e-09
FOXC1	6.70273	3.2225	-1.05657	9.72167e-05	0.000458623
CHRDL2	0.436818	1.58727	1.86145	0.000448037	0.00170687
EIF2AK2	10.6677	24.1266	1.17737	4.42533e-10	1.42483e-08
CCDC85A	0.561818	0.191136	-1.5555	5.51632e-09	1.12677e-07
DCBLD2	5.095	11.4407	1.16702	6.531e-08	8.86756e-07
PKP2	9.69386	4.55523	-1.08955	0.000252657	0.00104442
LAMC2	7.52341	93.9161	3.64191	3.14232e-19	3.2831e-15
RASGRF1	0.121591	0.417955	1.78131	2.1659e-08	3.53032e-07
PARP12	13.4186	30.8891	1.20286	6.78104e-12	6.16072e-10
COL11A1	1.14386	10.12	3.14522	8.90907e-12	7.38746e-10
BCAT1	2.18614	6.29636	1.52614	1.46145e-10	5.92269e-09
CDH3	14.8436	57.1784	1.94563	1.9363e-15	2.37401e-12
ARSF	0.3525	0.0609091	-2.53289	2.34047e-09	5.62144e-08
WISP2	6.3475	2.13182	-1.5741	2.79467e-07	2.99818e-06
CDON	3.43273	1.59727	-1.10374	1.95605e-07	2.22639e-06
EYA2	5.54591	1.27773	-2.11784	7.12857e-10	2.10574e-08
BCAS1	3.06091	0.924318	-1.7275	0.000141346	0.000633406
TRAM2	3.03295	6.48636	1.09669	1.24046e-10	5.26841e-09
COL17A1	56.8927	154.525	1.44153	2.70284e-07	2.91578e-06
TLE2	6.39795	1.61409	-1.98689	7.09294e-12	6.36111e-10
SLC9A3	1.51318	0.266364	-2.50612	1.84136e-08	3.09053e-07
MPPED2	2.57114	1.12432	-1.19336	1.24183e-06	1.08092e-05
MSANTD3	4.59477	9.90341	1.10793	2.31276e-11	1.44348e-09
PDZD4	1.06273	0.470227	-1.17634	2.60971e-07	2.8306e-06
IFI35	5.34818	15.0984	1.49728	1.45704e-08	2.5204e-07
PRR11	2.08477	5.97568	1.51921	1.71136e-12	2.38404e-10
PYGM	20.9359	3.04955	-2.77931	0.000830695	0.00287958
PITX1	80.992	21.3202	-1.92556	1.15679e-14	8.95269e-12
SDK2	0.814773	2.79136	1.7765	2.30184e-08	3.71423e-07
GAL	0.0897727	0.657727	2.87314	0.0140274	0.0311892
MAOB	6.42659	1.31432	-2.28974	3.10645e-13	7.46297e-11
TGFBR3	14.8134	3.26591	-2.18135	3.51692e-18	1.46979e-14
GUCY2C	0.8975	0.275682	-1.70291	2.12765e-08	3.48428e-07
SCT	0.0636364	0.416591	2.71071	0.000966927	0.00326993
NUCB2	50.9505	18.3343	-1.47455	1.25886e-08	2.23492e-07
PFN2	9.1125	28.1298	1.62618	3.04089e-09	6.95214e-08
FGF10	3.12273	0.636364	-2.29488	6.36142e-11	3.12038e-09
ST6GALNAC1	7.90636	1.5975	-2.3072	1.77445e-09	4.47246e-08
CNGB1	0.157955	2.14932	3.7663	2.70884e-11	1.63595e-09
TRIP13	1.60136	3.99023	1.31717	3.2758e-09	7.41616e-08
MYO3B	0.358636	1.52591	2.08908	9.01824e-07	8.16133e-06
CYBRD1	33.2045	16.5093	-1.0081	4.93285e-08	7.03116e-07
CDH19	3.21773	0.607045	-2.40617	1.68703e-11	1.14945e-09
SLC6A15	2.05591	5.00614	1.28392	6.99033e-05	0.00034537
RPS6KA6	0.590909	0.169091	-1.80514	1.94053e-11	1.27114e-09
LIMS2	6.68659	3.24205	-1.04437	2.36659e-06	1.86753e-05
LNX1	5.18591	2.06818	-1.32623	1.45641e-08	2.5204e-07
ALDH3A2	45.0714	22.095	-1.02849	7.5075e-09	1.45391e-07
HMMR	1.775	4.4275	1.31867	3.76782e-10	1.24446e-08
TRHDE	0.847045	0.368636	-1.20024	7.84067e-06	5.23279e-05
P4HA2	6.73841	14.6216	1.11762	1.68589e-08	2.86177e-07
MOV10L1	0.230227	0.555909	1.27179	8.79728e-06	5.77712e-05
IGF2BP2	4.75364	18.1895	1.93601	6.94781e-10	2.05931e-08
MGLL	27.3616	9.71045	-1.49454	3.45431e-14	1.67863e-11
NTN4	7.16545	3.42977	-1.06295	2.36313e-08	3.79607e-07
GTSE1	1.38886	3.17841	1.1944	8.69362e-09	1.64821e-07
SEMA3C	9.035	26.0166	1.52584	7.95043e-12	6.74571e-10
FSCN1	21.7707	71.3109	1.71174	1.14246e-10	4.98389e-09
ATP12A	1.02341	2.98	1.54193	0.00392873	0.0107229
RGS11	2.39545	0.944545	-1.34261	1.77358e-09	4.47246e-08
ACACB	21.3755	6.83909	-1.64408	1.7005e-06	1.40616e-05
RAP1GAP	3.60159	1.70091	-1.08233	0.00344247	0.00957513
CTTNBP2	5.34455	1.23477	-2.11382	1.64065e-11	1.12518e-09
PAK3	0.523864	0.250227	-1.06595	2.99834e-06	2.28996e-05
CAPN6	1.7225	0.382955	-2.16926	1.31595e-10	5.51065e-09
LAMP3	3.68773	9.55432	1.37342	3.33944e-07	3.48598e-06
FAP	3.78614	21.542	2.50836	1.88801e-13	5.47942e-11
NEBL	24.418	11.0395	-1.14526	1.29142e-08	2.27726e-07
ADCYAP1R1	1.80727	0.309773	-2.54453	2.83919e-12	3.35405e-10
ITM2A	12.1664	4.80159	-1.34131	3.2049e-12	3.69997e-10
BPIFB2	182.233	7.44318	-4.61372	0.00952806	0.0225786
CEACAM1	27.3134	6.20909	-2.13716	3.19265e-11	1.84802e-09
RIMS1	0.719091	0.112045	-2.68209	1.02784e-09	2.83164e-08
DCT	4.3225	0.147045	-4.87753	3.07211e-09	7.00816e-08
EPHA6	0.449545	0.0847727	-2.40679	5.75373e-09	1.16502e-07
SLC4A4	0.5875	0.108182	-2.44113	5.51477e-11	2.84535e-09
COL5A3	3.17841	12.782	2.00774	9.76257e-12	7.84611e-10
NDC80	2.14773	5.50727	1.35853	3.3647e-09	7.58455e-08
PCDHGA2	0.612727	0.282955	-1.11467	9.09969e-06	5.93468e-05
IL12RB2	1.52182	5.00273	1.71692	3.22164e-08	4.93886e-07
PGR	0.447727	0.209091	-1.09849	6.33084e-08	8.64635e-07
TRPM3	0.455	0.205455	-1.14705	2.49362e-08	3.98369e-07
PLOD1	7.43591	17.1459	1.20528	4.91868e-12	4.96525e-10
SLCO1A2	0.321818	0.690455	1.1013	0.00308494	0.00875616
COL16A1	14.4716	36.5809	1.33787	7.33546e-08	9.81946e-07
KIF3C	1.19727	2.51705	1.07198	2.08829e-08	3.43471e-07
ORC1	0.676591	1.53432	1.18124	2.08978e-08	3.43471e-07
MGST2	29.8625	14.4248	-1.04979	1.54892e-12	2.22335e-10
SNX10	2.08773	6.01886	1.52756	2.90444e-11	1.72909e-09
CEACAM6	29.4811	12.5868	-1.22788	0.0003273	0.00130296
NOX4	1.20114	3.35318	1.48113	2.07085e-09	5.07791e-08
ADAMTS2	3.7375	16.2711	2.12217	8.81814e-13	1.486e-10
TMPRSS11E	46.5139	17.0586	-1.44716	1.08067e-08	1.96021e-07
MT3	0.535909	0.0420455	-3.67197	2.30506e-11	1.44348e-09
NID2	4.36841	11.0264	1.33578	1.33666e-09	3.52217e-08
PTHLH	6.00432	54.2652	3.17596	1.64233e-11	1.12518e-09
AURKA	1.94727	5.55455	1.51221	5.55172e-11	2.85736e-09
DNMT3B	0.3825	1.54886	2.01768	1.46563e-12	2.17645e-10
TPX2	4.11795	10.3755	1.33317	1.42304e-10	5.82507e-09
FER1L4	2.08636	4.97023	1.25232	0.00141229	0.00451472
CPXM1	1.63977	6.95159	2.08385	4.92283e-10	1.54537e-08
LZTS3	1.39523	0.632045	-1.1424	0.0101467	0.0238044
TESC	2.62205	1.10341	-1.24872	7.85366e-06	5.23458e-05
OAS1	14.6259	34.3959	1.23371	2.18945e-07	2.44164e-06
CHGB	0.342045	13.7209	5.32604	0.000196949	0.000840061
NOS1	1.76136	0.491591	-1.84116	1.94762e-07	2.22269e-06
FXYD5	22.3327	44.7393	1.00238	1.33289e-07	1.60809e-06
LAG3	1.175	2.44955	1.05985	0.00180021	0.00553962
LTBP4	42.2405	15.3261	-1.46263	3.13316e-14	1.62873e-11
P3H2	8.37227	20.2093	1.27133	0.00573935	0.0147642
KIF4A	1.25091	3.14114	1.32831	9.40108e-11	4.28919e-09
LAMB4	4.64864	0.805682	-2.52853	1.23653e-10	5.26841e-09
ITGA6	51.4532	129.322	1.32963	1.00102e-09	2.78149e-08
TF	10.8089	1.29432	-3.06195	1.5385e-10	6.15602e-09
CMA1	2.92045	1.24023	-1.23559	8.17247e-05	0.000395906
SLC7A8	11.298	36.5032	1.69196	1.37156e-09	3.5915e-08
TGM1	102.725	49.8918	-1.04191	4.99577e-05	0.000258972
PHGDH	9.68477	4.31364	-1.16681	1.11347e-08	2.01098e-07
CLSPN	1.10955	3.67705	1.72858	5.9152e-13	1.14419e-10
CDC45	1.75636	4.08977	1.21943	8.81217e-08	1.14089e-06
KRT31	1.97136	0.4775	-2.04562	0.000190747	0.000817368
CDC6	1.38432	3.645	1.39674	8.19361e-11	3.7992e-09
FMO2	11.3834	4.71477	-1.27167	2.74663e-09	6.41987e-08
SORBS1	10.9586	3.88477	-1.49617	1.91911e-09	4.76833e-08
CRTAC1	1.62886	0.370227	-2.13738	3.98021e-08	5.87313e-07
IL11	0.134545	1.17682	3.12873	3.36014e-12	3.81595e-10
TREM2	0.638409	5.17159	3.01806	4.39041e-14	1.91441e-11
CRISP3	132.376	2.98341	-5.47154	1.235e-09	3.28909e-08
ACOT7	6.73682	13.6555	1.01934	3.54416e-08	5.35106e-07
SYDE2	1.48	0.601364	-1.29929	1.71856e-10	6.6342e-09
ABLIM1	84.413	41.9327	-1.00939	7.16974e-13	1.26965e-10
MAGEB2	0.0136364	0.459773	5.07539	0.00758512	0.0186425
MISP	0.252045	1.73318	2.78167	3.10233e-09	7.06939e-08
PALM	5.71159	2.31136	-1.30515	6.08765e-08	8.34481e-07
MMP11	0.711591	25.8427	5.18257	4.48153e-15	4.25664e-12
DERL3	4.91386	11.625	1.2423	0.000501331	0.00187794
LGALS1	94.8548	213.692	1.17174	4.84536e-08	6.93484e-07
SOX10	2.37205	0.620227	-1.93526	7.9604e-11	3.72835e-09
RSPH14	0.313636	0.108636	-1.52959	5.1984e-05	0.000267815
TIMP3	48.7541	24.032	-1.02056	4.03585e-06	2.94871e-05
RASD2	0.215	0.520909	1.27669	0.000131461	0.000596528
ACR	0.447045	0.174773	-1.35494	1.9422e-06	1.57486e-05
SYNGR1	6.74227	2.36068	-1.51403	6.30769e-12	5.91558e-10
APOL1	12.1693	38.8084	1.67312	2.25261e-08	3.64605e-07
CHADL	0.726818	0.192727	-1.91503	5.98264e-11	2.99792e-09
GZMB	3.58045	8.45659	1.23993	6.86773e-05	0.000340651
CDKN3	2.60273	6.835	1.39292	4.6668e-10	1.48307e-08
PLEK2	3.9625	14.6466	1.88608	7.52071e-12	6.52086e-10
GALNT16	3.16864	0.804091	-1.97843	1.34291e-10	5.57014e-09
SLC10A1	1.22955	0.569773	-1.10967	2.03973e-08	3.37735e-07
DHRS2	0.0522727	0.570227	3.44741	1.09617e-11	8.3993e-10
PSMA6	37.9	78.5045	1.05058	1.42343e-12	2.16656e-10
MMP9	2.93568	25.1282	3.09754	6.8879e-14	2.6169e-11
PROCR	3.14227	7.74364	1.3012	5.70751e-09	1.15678e-07
GINS1	1.56318	3.57727	1.19437	9.66599e-08	1.23524e-06
SGK2	0.372955	0.182273	-1.0329	3.15482e-05	0.00017483
MYBL2	2.57841	7.23227	1.48797	6.08904e-10	1.83603e-08
RIMS4	0.526818	0.0606818	-3.11797	1.24117e-11	9.1645e-10
SALL4	0.183636	0.838182	2.19041	8.96503e-08	1.15852e-06
BMP7	5.40136	2.20409	-1.29314	3.3808e-08	5.13784e-07
CDC25B	7.93955	18.538	1.22335	1.20706e-10	5.18987e-09
FERMT1	5.80864	21.7475	1.90458	6.74927e-11	3.27222e-09
PLCB4	6.47909	1.47636	-2.13374	2.35163e-09	5.63418e-08
JAG1	25.473	76.5832	1.58806	0.00473826	0.0125632
E2F1	1.10386	2.24864	1.02649	3.972e-07	4.04873e-06
ASIP	0.426364	0.194773	-1.13029	0.000122058	0.000557615
SYNDIG1	0.147727	0.524318	1.82751	0.000267597	0.00109835
CDH20	0.557273	0.215909	-1.36796	0.00155562	0.00490579
MYOM1	7.19955	2.35273	-1.61357	0.0059615	0.0152571
LIPG	1.60364	3.98909	1.31471	8.66789e-07	7.87329e-06
LAMA1	0.497727	2.32795	2.22564	2.87312e-09	6.64858e-08
RNF125	3.00682	1.42568	-1.07659	3.62402e-06	2.68274e-05
CHRDL1	15.1916	2.81159	-2.43381	2.98795e-11	1.74891e-09
SRPX	9.25114	3.83818	-1.26921	2.09106e-06	1.67529e-05
ABCD1	1.45591	3.22273	1.14636	5.55893e-09	1.13123e-07
BMX	0.771818	0.284773	-1.43845	5.22023e-08	7.38038e-07
PIM2	8.10386	16.79	1.05092	0.000895458	0.0030616
KLF8	8.16727	3.70318	-1.14109	9.77754e-10	2.72461e-08
SYTL4	7.33614	3.25068	-1.17428	6.86975e-05	0.000340651
ZDHHC15	0.623409	0.185455	-1.74911	1.58158e-11	1.10162e-09
CENPI	0.8575	2.3325	1.44367	1.04751e-10	4.70725e-09
BEX4	8.15636	3.04545	-1.42127	1.54447e-10	6.15904e-09
CAB39L	7.49477	1.76977	-2.08232	2.1676e-14	1.41544e-11
ACP5	8.40795	23.1686	1.46235	1.1622e-11	8.76727e-10
GDPD3	5.77659	2.79614	-1.04678	7.12632e-06	4.79565e-05
CBLN1	0.547273	0.258864	-1.08007	0.013339	0.0299227
PLLP	3.28318	0.962955	-1.76956	2.65511e-10	9.28949e-09
USB1	6.15386	15.2627	1.31045	1.81961e-12	2.469e-10
FA2H	0.733182	0.306591	-1.25786	5.7407e-05	0.000292295
SEC14L5	0.368182	0.0704545	-2.38565	1.05707e-11	8.27286e-10
SLC7A5	23.9911	51.2809	1.09592	7.30816e-07	6.79925e-06
CRYM	2.86273	0.467045	-2.61576	1.73962e-07	2.01168e-06
TOX3	1.10886	0.0854545	-3.69778	9.86631e-12	7.89909e-10
IL21R	1.13477	2.47364	1.12423	4.63471e-05	0.000243824
SLC6A2	0.451818	1.89795	2.07063	5.7451e-07	5.563e-06
CORO2B	0.660227	0.284773	-1.21315	1.41886e-07	1.69808e-06
CD276	7.99159	19.6148	1.29539	9.3126e-12	7.54249e-10
OCA2	0.605	0.101591	-2.57416	2.57303e-11	1.55843e-09
CA2	9.28818	21.2539	1.19426	2.75607e-05	0.000155483
EYA1	1.17273	0.393864	-1.5741	4.79558e-08	6.89191e-07
TRPA1	0.654091	1.61864	1.30722	6.14747e-07	5.8871e-06
SFRP1	19.8545	6.60182	-1.58853	1.8712e-07	2.14394e-06
LAPTM4B	10.2205	22.8534	1.16095	4.11997e-09	8.92134e-08
DKK4	0.803636	0.220455	-1.86606	6.30729e-07	6.02089e-06
WISP1	1.90295	7.00523	1.88019	2.31416e-11	1.44348e-09
STMN2	0.506364	0.171591	-1.5612	0.000696818	0.00249114
LHB	0.2125	0.452045	1.08901	0.00837282	0.0202358
SLC17A7	0.521136	0.12	-2.11863	2.13074e-12	2.74839e-10
FCER2	0.421136	0.169318	-1.31455	0.00475314	0.0125995
IL4I1	1.01273	2.71614	1.42331	2.13371e-06	1.70511e-05
TLE6	0.379091	0.147045	-1.36628	1.07278e-05	6.84694e-05
LILRB1	1.61136	3.58523	1.15378	2.90012e-05	0.000162442
EPHX3	4.55364	1.83068	-1.31464	1.56367e-06	1.31004e-05
CCNE1	1.01614	2.4825	1.2887	1.85463e-08	3.10257e-07
CLC	0.297727	2.34295	2.97627	2.40535e-06	1.89597e-05
PRX	1.04477	0.432727	-1.27166	9.62854e-08	1.23359e-06
TJP3	4.13318	0.695909	-2.57028	3.97573e-07	4.04931e-06
MYH14	16.1314	5.16568	-1.64284	2.58764e-10	9.10291e-09
CEACAM5	21.8664	8.30136	-1.39729	2.56666e-07	2.79047e-06
GRIN2D	0.246818	1.0975	2.1527	9.28633e-09	1.73102e-07
FAM83E	2.86864	1.34114	-1.09691	0.0239745	0.0488142
PDE4C	1.10432	0.235	-2.23242	2.51306e-09	5.97415e-08
COMP	8.73136	3.83818	-1.18578	0.00036019	0.00141113
UPK1A	2.35409	0.293864	-3.00195	3.3785e-08	5.13784e-07
TMEM59L	0.519091	0.180227	-1.52617	2.12319e-07	2.38329e-06
HAMP	0.142727	0.310227	1.12006	0.00474465	0.0125786
GRIK5	0.487727	0.219773	-1.15006	8.97752e-07	8.13858e-06
RUNDC3B	1.10068	0.517727	-1.08813	2.85462e-07	3.05088e-06
TFPI2	0.516136	2.70455	2.38956	9.7024e-05	0.000458057
STEAP1B	0.594773	2.19159	1.88157	0.000252435	0.00104412
PTN	13.6061	2.11205	-2.68754	2.30742e-12	2.95803e-10
GSDME	3.38295	9.76932	1.52997	2.18502e-11	1.37996e-09
ATP6V0A4	3.05955	0.746364	-2.03537	3.08228e-06	2.33547e-05
TFEC	1.59545	3.41159	1.09648	0.000184815	0.000795774
CAV1	36.4934	73.8543	1.01705	4.50156e-07	4.51799e-06
WNT2	0.130909	1.3175	3.33117	5.53295e-12	5.45361e-10
HOXA1	0.191364	1.06227	2.47277	2.39847e-13	6.41004e-11
HOXA2	0.126591	0.288182	1.18681	9.08501e-08	1.17041e-06
HOXA5	0.195455	0.470682	1.26792	0.000762721	0.00268947
TSPAN12	3.09477	1.06545	-1.53836	2.41315e-06	1.89833e-05
COBL	5.40068	1.70182	-1.66606	4.53932e-10	1.45335e-08
STX1A	1.65045	4.08045	1.30587	3.44558e-09	7.71693e-08
EPHB6	6.1625	2.94341	-1.06603	1.32346e-06	1.13972e-05
CCL24	0.633864	3.61795	2.51293	1.41951e-08	2.46979e-07
CYP3A5	34.9786	14.2475	-1.29577	3.01616e-12	3.52099e-10
PTPRZ1	9.25114	23.4939	1.34458	1.32207e-08	2.31762e-07
IMPDH1	7.30727	15.445	1.07973	1.16959e-08	2.09065e-07
AGFG2	10.2905	3.33295	-1.62643	1.70994e-07	1.97955e-06
SERPINE1	12.1295	44.9107	1.88853	7.86232e-08	1.03916e-06
MEOX2	2.12318	0.808864	-1.39226	1.35994e-07	1.63977e-06
LIMK1	4.50068	9.63591	1.09828	1.17334e-09	3.15302e-08
SPATA6L	1.53045	0.761591	-1.00687	2.66768e-09	6.29162e-08
CNTNAP3	6.88182	2.70795	-1.34559	2.12604e-09	5.17265e-08
ASPN	6.28318	17.7411	1.49753	2.54169e-05	0.000145073
ELAVL2	0.258636	1.12477	2.12064	2.05544e-09	5.05895e-08
KCNT1	0.427727	0.179091	-1.256	7.8657e-07	7.25339e-06
CA9	0.0479545	4.86455	6.66449	7.68724e-10	2.23722e-08
TYRP1	4.80159	0.220227	-4.44645	0.000613693	0.00223216
DDX58	5.61955	16.0743	1.51623	4.28224e-08	6.25042e-07
NPDC1	15.0118	5.93068	-1.33983	2.86143e-08	4.48892e-07
ATRNL1	1.17205	0.452955	-1.37159	3.79215e-08	5.66411e-07
PHYH	5.68636	2.83659	-1.00335	0.000501331	0.00187794
TLX1	0.701818	0.116364	-2.59246	0.00972665	0.0229711
DKK1	1.72614	5.85159	1.76128	0.000501102	0.00187794
SORCS1	1.38455	0.198409	-2.80286	3.59175e-13	8.07024e-11
PPIF	25.1802	51.7839	1.04021	4.81999e-05	0.000251671
LGI1	0.601364	0.0881818	-2.76968	7.42208e-11	3.54901e-09
CYP2C18	8.19114	2.95409	-1.47135	2.09328e-07	2.35577e-06
RUNDC3A	0.47	1.51341	1.68707	1.49033e-08	2.57046e-07
WNT3	0.378409	1.04909	1.47112	9.87923e-06	6.38924e-05
ASPA	1.53455	0.265682	-2.53004	1.01559e-12	1.65795e-10
RASD1	14.6014	5.90182	-1.30687	3.54707e-05	0.00019307
SLC6A4	1.26659	0.243409	-2.3795	3.26656e-13	7.66943e-11
ALDH3A1	73.8086	18.8859	-1.96648	1.30527e-13	4.32935e-11
CCL7	0.111364	0.347045	1.63985	1.94562e-06	1.57702e-05
COL1A1	155.673	784.599	2.33343	9.3126e-12	7.54249e-10
RND2	0.381818	0.150455	-1.34356	1.20321e-07	1.48071e-06
ALOX12	12.2543	2.26045	-2.43861	7.32244e-09	1.4207e-07
MPP2	0.535909	0.251591	-1.09091	2.59597e-06	2.01881e-05
HLF	8.53795	1.22341	-2.80298	2.03308e-14	1.41544e-11
SLC16A6	4.47318	1.57023	-1.51033	6.93978e-11	3.34904e-09
MYH1	4.91568	20.1202	2.03318	0.00691571	0.0172529
MYH3	1.77159	6.85591	1.9523	0.000184948	0.000796019
CDR2L	1.43773	3.56364	1.30956	4.53809e-07	4.54203e-06
ODAM	5.13659	0.319773	-4.00569	0.00618146	0.0157253
NMU	13.4259	2.46591	-2.44483	2.60248e-12	3.1816e-10
CPE	23.33	10.5557	-1.14417	1.09252e-05	6.94954e-05
ANXA10	0.08	0.361364	2.17538	6.35048e-08	8.66751e-07
SOD3	18.2198	6.94841	-1.39075	2.79431e-08	4.39745e-07
CPZ	1.95227	4.13159	1.08154	0.00566514	0.0146277
TRIM2	8.2975	3.94477	-1.07273	4.34414e-06	3.14332e-05
SLC2A9	3.64023	7.99932	1.13585	3.1978e-09	7.24741e-08
NEIL3	0.697045	1.40432	1.01055	1.99027e-08	3.30857e-07
GLRB	0.566818	0.233182	-1.28143	1.4453e-05	8.90886e-05
FAM149A	1.9	0.745682	-1.34937	3.62335e-09	8.04607e-08
NCAPG	2.16227	4.53455	1.06841	6.96131e-09	1.36264e-07
PPARGC1A	4.99159	2.14318	-1.21975	4.09923e-05	0.000218582
CRYAB	111.826	51.2184	-1.12653	1.83111e-05	0.000109042
CTSC	48.0105	125.839	1.39016	3.04302e-10	1.04412e-08
ZBTB16	24.6095	6.29864	-1.96611	4.10731e-05	0.000218778
FOLR1	2.81068	0.226818	-3.63131	0.00748995	0.0184542
FOLR3	0.287045	2.26977	2.9832	1.38104e-07	1.65852e-06
KIAA1549L	0.321591	1.05795	1.71798	3.69349e-07	3.79818e-06
SLC15A3	5.26955	12.4166	1.23652	7.15138e-07	6.66974e-06
EXPH5	11.545	5.61977	-1.03868	1.26917e-06	1.09976e-05
PTPN5	0.6475	0.295227	-1.13305	2.58821e-05	0.000147245
CYP27B1	0.805	2.59	1.68589	3.64398e-07	3.75963e-06
ACSS3	2.04227	0.8825	-1.21051	4.63495e-07	4.62509e-06
SLC6A12	0.196591	0.521591	1.40772	1.26439e-05	7.92464e-05
FOXM1	3.49659	8.78886	1.32973	3.04302e-10	1.04412e-08
PRR4	226.133	12.2732	-4.20359	0.0105314	0.024535
RAD51AP1	1.8075	4.07955	1.17441	7.31143e-10	2.14081e-08
MANSC1	10.1014	3.53795	-1.51356	6.38224e-11	3.12326e-09
SCNN1A	31.5116	9.45977	-1.73601	9.63558e-11	4.3866e-09
OAS3	10.8939	33.5957	1.62476	4.18297e-12	4.41452e-10
OAS2	12.1455	45.7277	1.91265	2.82434e-11	1.69104e-09
ART4	0.503636	0.181591	-1.47169	4.61976e-08	6.67597e-07
MGP	107.085	33.3643	-1.68238	1.91546e-09	4.76833e-08
RERGL	2.21568	0.265455	-3.06121	1.17834e-12	1.87959e-10
ENDOU	24.3777	4.20886	-2.53406	2.84084e-14	1.62873e-11
ADGRD1	3.045	1.42386	-1.09663	6.99628e-07	6.55874e-06
CDCA3	2.24614	4.85364	1.11162	1.49241e-07	1.77155e-06
CHPT1	11.282	3.99977	-1.49604	4.08652e-08	5.99241e-07
SLCO1B3	0.205909	2.77432	3.75205	1.46207e-07	1.74082e-06
GYS2	1.04523	0.121591	-3.10371	1.52329e-11	1.07536e-09
COL12A1	16.6766	64.5273	1.95208	2.15861e-15	2.37401e-12
ADTRP	0.744773	2.05455	1.46395	4.91768e-10	1.54537e-08
FAM184A	1.63455	0.746591	-1.1305	8.41036e-08	1.09677e-06
GABRR2	0.202273	0.417955	1.04704	6.66658e-06	4.52436e-05
SASH1	19.8295	8.19295	-1.2752	2.76388e-12	3.3192e-10
ULBP1	0.171136	0.343409	1.00478	0.00631563	0.0159907
BMP5	0.345682	0.123182	-1.48866	0.000495904	0.00186274
BAG2	1.3	2.94318	1.17887	1.13959e-08	2.05461e-07
FHL5	2.6775	0.828864	-1.69168	3.71464e-08	5.55934e-07
ARFGEF3	2.35341	0.253864	-3.21263	1.84217e-10	7.01167e-09
PACRG	0.362727	0.110909	-1.70951	3.82905e-08	5.70698e-07
MDFI	10.3398	22.9809	1.15223	5.28674e-07	5.1719e-06
PTK7	8.72091	28.863	1.72667	8.81814e-13	1.486e-10
TTK	1.73977	3.70364	1.09004	6.67942e-08	9.04557e-07
WISP3	0.401818	1.10205	1.45557	0.000803917	0.00280897
ENPP5	1.30773	0.394773	-1.72797	1.44774e-08	2.5168e-07
C7	5.82477	1.10364	-2.39994	2.38601e-07	2.62826e-06
HMGCS1	72.3423	31.1784	-1.21429	7.1397e-08	9.58196e-07
NME5	0.401591	0.149545	-1.42514	0.000851417	0.00294118
KIF20A	1.66114	3.75795	1.17778	4.21456e-09	9.10183e-08
HBEGF	28.4202	13.0927	-1.11815	3.21305e-06	2.42033e-05
LOX	3.75068	8.18341	1.12555	3.72761e-07	3.82432e-06
SPARC	163.508	562.484	1.78245	7.34337e-12	6.47456e-10
PDE8B	1.51636	0.67	-1.17838	0.000109393	0.000507634
NPR3	2.42159	1.15977	-1.06211	1.53188e-06	1.28675e-05
SLC27A6	2.85114	0.192045	-3.89202	1.54036e-14	1.14955e-11
PRLR	1.28364	0.496136	-1.37143	4.37007e-08	6.37049e-07
LIFR	19.8123	3.07591	-2.68731	5.05853e-16	9.60937e-13
C9	0.112727	0.608182	2.43167	1.69392e-09	4.30611e-08
STC2	0.73	2.26955	1.63644	5.93772e-08	8.19425e-07
CNTN3	1.05409	0.275455	-1.93611	5.13935e-07	5.04899e-06
RBP1	5.0425	29.5502	2.55096	9.95425e-13	1.63783e-10
SERPINI2	0.625	0.180909	-1.78859	7.91547e-11	3.72835e-09
LRRC31	0.879091	0.0222727	-5.30266	0.0143621	0.0318048
PFKFB4	2.70932	12.0591	2.15412	1.55003e-11	1.08326e-09
COL7A1	17.2027	55.4264	1.68794	5.37726e-11	2.80208e-09
ROPN1B	0.486364	0.157955	-1.62253	9.63998e-05	0.000455534
PODXL2	1.76909	0.655455	-1.43244	3.26112e-07	3.42276e-06
AADAC	1.72114	0.530682	-1.69744	1.08036e-07	1.35343e-06
ARHGEF26	4.24341	1.16659	-1.86293	2.34633e-13	6.41004e-11
SLC4A3	0.679318	1.365	1.00674	8.45719e-05	0.00040785
IL1A	3.60455	9.11023	1.33767	0.000306871	0.00123416
TFCP2L1	15.677	5.32114	-1.55885	0.00081838	0.00284366
CENPA	1.46023	3.66545	1.3278	5.91869e-10	1.79844e-08
ITGB6	8.72727	27.462	1.65384	2.12639e-09	5.17265e-08
FNDC4	2.4925	0.880455	-1.50127	5.14883e-09	1.06419e-07
REEP6	2.0175	0.906364	-1.15441	2.46184e-06	1.92742e-05
IFIH1	7.24182	18.4866	1.35206	2.60127e-08	4.12101e-07
TACR1	1.69182	0.539091	-1.64997	2.5114e-11	1.53612e-09
ACADL	1.3325	0.2025	-2.71814	8.79628e-11	4.03971e-09
EVA1A	0.560455	3.51773	2.64997	3.6041e-12	4.00592e-10
FN1	52.2132	334.067	2.67765	1.30775e-12	2.02511e-10
STAT1	34.7211	102.291	1.55879	9.77919e-10	2.72461e-08
IGFBP5	84.4266	29.96	-1.49466	2.7947e-08	4.39745e-07
EFHD1	2.31886	0.994773	-1.22098	8.22584e-08	1.07825e-06
NEU2	0.174318	0.716136	2.03851	3.00072e-05	0.000167431
OTX1	2.0825	1.00818	-1.04656	5.73528e-06	3.98551e-05
GNLY	2.87864	14.977	2.3793	5.41781e-08	7.58886e-07
IL1R2	20.2514	9.04318	-1.16312	3.14858e-06	2.37777e-05
SLC9A2	0.800227	0.277727	-1.52674	5.58485e-07	5.43049e-06
MLPH	14.7789	2.38795	-2.62969	5.33138e-10	1.65101e-08
TPO	2.07114	0.6775	-1.61213	2.51276e-06	1.9628e-05
PROC	0.3025	0.810682	1.4222	6.39455e-07	6.09861e-06
ODC1	25.405	52.41	1.04473	0.0229468	0.0470676
DLX2	0.219773	0.829545	1.91631	2.30386e-06	1.82631e-05
KYNU	3.2175	11.5002	1.83765	2.65846e-10	9.28949e-09
RND3	58.98	28.792	-1.03456	1.57942e-09	4.06448e-08
CD207	4.22045	1.48818	-1.50385	3.48207e-06	2.59476e-05
PARD3B	4.74227	1.99409	-1.24985	1.58697e-10	6.27398e-09
ANGPTL1	12.4007	3.07182	-2.01325	1.34615e-10	5.57014e-09
KIAA1324	10.3025	1.07364	-3.26242	0.00313028	0.00886119
DLGAP3	0.0790909	0.335455	2.08453	3.55864e-05	0.000193649
RHOU	4.08136	1.59318	-1.35714	4.70515e-08	6.78153e-07
FBXO2	1.49159	3.54409	1.24856	0.00135196	0.00434907
LEPR	15.0416	4.00773	-1.9081	3.97767e-13	8.7492e-11
PRG4	2.79205	0.789545	-1.82223	0.000244214	0.00101368
RPE65	0.171818	0.715455	2.05798	3.25807e-05	0.000179632
AMPD1	2.44	0.796818	-1.61456	0.00454262	0.0121341
NR5A2	1.28773	0.620455	-1.05343	1.10737e-07	1.38147e-06
NID1	7.00136	14.7655	1.07652	1.18903e-07	1.46448e-06
NT5C1A	0.587273	0.123636	-2.24793	0.00798309	0.0194809
KMO	0.408409	0.835455	1.03255	1.0479e-05	6.72302e-05
MFAP2	3.52114	18.5623	2.39826	1.29577e-13	4.32935e-11
RGS4	0.971136	5.02659	2.37183	9.14643e-11	4.18214e-09
P3H1	3.86886	9.30455	1.26603	2.01934e-09	4.98934e-08
SLC2A1	44.7586	94.4691	1.07768	0.000114951	0.00052896
CDC20	4.03682	10.825	1.42308	1.05731e-09	2.89943e-08
ARTN	1.01864	4.66386	2.19489	6.79038e-09	1.33608e-07
PTCH2	1.17659	0.325455	-1.85408	1.96415e-10	7.3951e-09
FMO6P	0.354318	0.150455	-1.23572	0.000801135	0.00280035
TNFSF4	0.488409	1.32	1.43438	1.12924e-07	1.40509e-06
NEK2	1.22364	2.52886	1.04731	2.99914e-08	4.6699e-07
CENPF	3.9625	8.01432	1.01617	1.81266e-08	3.05058e-07
SLC5A9	0.453636	0.210455	-1.10803	3.17093e-07	3.34139e-06
MUC5B	351.983	8.71909	-5.33519	0.00135143	0.00434907
KIF14	0.73	2.09023	1.51769	5.74279e-12	5.63386e-10
SGIP1	2.38045	7.25614	1.60796	3.71632e-12	4.1088e-10
PLAGL1	14.0216	5.99773	-1.22516	3.04193e-10	1.04412e-08
PMFBP1	0.601818	1.64523	1.45089	2.15317e-05	0.000126171
SLC16A7	9.6375	3.93364	-1.2928	8.20585e-12	6.91409e-10
ABCG2	1.82341	0.857727	-1.08805	5.51857e-07	5.37099e-06
SPP1	1.89636	42.6695	4.4919	1.94834e-11	1.27226e-09
PPL	160.487	43.3593	-1.88804	2.96097e-11	1.74891e-09
PCDH17	0.679318	1.89659	1.48125	4.19017e-10	1.36167e-08
TRPM6	0.655227	0.311364	-1.07339	5.42979e-05	0.000278363
C2orf40	1.90932	0.286136	-2.73828	7.58391e-12	6.54222e-10
BSPRY	4.30205	1.89273	-1.18456	4.38616e-08	6.37366e-07
NR4A3	7.10523	3.31318	-1.10066	0.000377759	0.00146986
GALNT12	5.54568	1.04636	-2.40598	1.02989e-09	2.83164e-08
PPP4R4	0.358182	2.56682	2.84122	6.65513e-12	6.07273e-10
TGFB3	7.42205	18.8659	1.34589	5.41854e-08	7.58886e-07
ALDH6A1	6.21568	2.60318	-1.25564	3.2042e-12	3.69997e-10
IFIT3	8.41091	31.6595	1.91231	3.11863e-09	7.07567e-08
NKX2-3	0.852727	0.0315909	-4.7545	3.61417e-06	2.67903e-05
IFIT2	3.72	9.51932	1.35556	1.11848e-06	9.83461e-06
PPP1R3C	11.7484	2.24477	-2.38782	1.52105e-09	3.93851e-08
SFRP5	0.437273	0.145909	-1.58346	7.90206e-08	1.04375e-06
HOXB3	0.552955	1.16682	1.07735	2.03943e-05	0.000120181
DUSP1	190.622	61.8082	-1.62485	3.85604e-12	4.24083e-10
MSX2	0.43	1.21545	1.49909	9.24438e-10	2.60338e-08
CD274	2.99818	8.39545	1.48552	0.000265203	0.00108998
GRIA2	0.896136	0.0865909	-3.37143	8.61504e-06	5.67379e-05
MTHFD1L	4.21318	9.25841	1.13585	8.66706e-11	3.98914e-09
SOHLH2	0.0570455	0.370682	2.7	3.5283e-05	0.000192349
SMAD9	2.375	0.871818	-1.44583	1.8111e-08	3.05058e-07
TGFBI	22.8916	160.713	2.8116	9.57393e-17	2.50071e-13
EGR1	130.887	37.3741	-1.80821	7.16974e-13	1.26965e-10
PLS1	2.96523	1.36545	-1.11876	3.40904e-07	3.55086e-06
CLU	167.127	37.2536	-2.16549	5.05421e-13	1.01551e-10
ADRA1A	0.673864	0.0838636	-3.00634	1.14031e-10	4.98389e-09
PDLIM2	19.2759	9.61432	-1.00354	7.6804e-08	1.01809e-06
EPHX2	12.085	4.82614	-1.32428	4.69459e-11	2.49614e-09
TNFRSF8	0.208182	0.417045	1.00236	0.000506992	0.00189858
NCAPH	1.76773	5.30364	1.58509	1.37065e-09	3.5915e-08
ECHDC2	45.3477	16.8661	-1.4269	1.09734e-11	8.3993e-10
ZSCAN18	6.62455	2.72591	-1.28108	1.26879e-09	3.36883e-08
CSTA	1436.34	508.506	-1.49806	3.38624e-09	7.60032e-08
CD80	0.868409	2.76864	1.67273	9.12673e-09	1.70635e-07
KIF18A	1.05614	2.89068	1.45261	1.54845e-11	1.08326e-09
MAPK8IP1	1.355	0.659545	-1.03875	5.62293e-06	3.9242e-05
GJB6	44.0591	98.8873	1.16635	0.000148441	0.000659998
ADGRB2	0.366591	0.834091	1.18603	2.20585e-06	1.75594e-05
TNFSF10	25.1159	70.1986	1.48284	5.92996e-10	1.79844e-08
CSMD2	0.248864	1.37159	2.46242	5.81447e-11	2.93476e-09
RASL11A	3.31727	1.24795	-1.41043	8.02946e-08	1.05591e-06
XPNPEP2	0.564545	0.228636	-1.30403	1.72458e-06	1.42495e-05
PAEP	0.0138636	1.26818	6.51531	1.95758e-15	2.37401e-12
LAX1	1.31091	2.76045	1.07434	0.00151756	0.0047952
HS3ST2	0.630227	0.271818	-1.21323	7.21104e-05	0.000355382
LDB3	15.4095	3.37	-2.193	0.00431454	0.0116134
PTGFR	2.99227	1.13886	-1.39365	6.283e-07	6.00318e-06
HOXA7	0.21	0.724545	1.78669	0.00012626	0.000574673
INHBA	2.62136	26.5027	3.33775	4.13256e-14	1.87726e-11
CNTFR	3.11364	0.424091	-2.87616	1.06206e-11	8.28089e-10
PLAU	7.96523	44.025	2.46654	3.31877e-15	3.30234e-12
NECAB1	0.476591	0.190909	-1.31987	1.13326e-09	3.07142e-08
ITIH5	7.34273	2.31432	-1.66573	2.73019e-10	9.50833e-09
NR4A1	64.568	14.8514	-2.12022	2.02e-09	4.98934e-08
HOXC13	0.225682	1.40136	2.63447	1.20347e-11	8.98129e-10
STIL	1.65	3.40455	1.045	7.9498e-11	3.72835e-09
HJURP	1.29159	3.505	1.44027	7.3169e-09	1.4207e-07
IL13RA2	0.205682	0.972727	2.24162	0.00371783	0.0102409
COL10A1	1.84455	20.9741	3.50727	4.56998e-12	4.70415e-10
PLP1	5.47909	0.813409	-2.75188	6.48821e-13	1.17894e-10
TNFAIP6	2.21614	5.19773	1.22983	3.3808e-08	5.13784e-07
CKS2	7.84659	16.4193	1.06526	4.79044e-09	1.00201e-07
PI3	360.209	1401.18	1.95974	5.78267e-07	5.58385e-06
SLPI	587.035	279.289	-1.07169	0.000271138	0.00110983
KCNS1	0.148636	0.423409	1.51027	3.07058e-07	3.25205e-06
SLC12A5	0.133182	0.272727	1.03406	0.0170764	0.0368104
EDN3	0.759091	0.0990909	-2.93745	3.51777e-05	0.000191881
PTGIS	3.95295	1.7575	-1.16941	1.62879e-05	9.87121e-05
PMEPA1	5.745	22.7907	1.98807	1.24022e-10	5.26841e-09
KCNK15	0.445	0.172273	-1.36911	1.94138e-05	0.000114986
PCK1	0.647955	0.104773	-2.62863	6.72249e-06	4.55342e-05
ZBP1	1.52227	4.38795	1.52732	1.82305e-05	0.000108747
PAIP2B	3.21977	1.12364	-1.51878	2.13492e-13	6.02856e-11
HIF3A	7.73977	0.846364	-3.19294	1.02093e-10	4.61759e-09
CRISP2	0.757273	0.03	-4.65778	8.89571e-09	1.67901e-07
GNMT	0.425455	0.157045	-1.43782	0.00529824	0.0138114
COL21A1	3.88273	1.08114	-1.84452	3.38593e-10	1.13933e-08
CPNE5	0.890455	1.98818	1.15884	5.96019e-05	0.000301315
NRN1	3.81523	1.34227	-1.50709	4.22313e-09	9.10183e-08
RAB17	1.33182	0.484318	-1.45937	3.87356e-05	0.000208613
CXCL6	0.413182	2.02023	2.28967	1.10015e-07	1.37328e-06
SCGB2A1	2.21659	0.0347727	-5.99424	2.17371e-06	1.73366e-05
MT1G	13.4382	3.38318	-1.98989	9.48933e-12	7.65595e-10
SOX21	2.23182	0.838636	-1.4121	1.43776e-06	1.21986e-05
BMP4	3.74136	1.86091	-1.00756	6.85165e-06	4.63256e-05
SLC25A23	11.3039	3.64614	-1.63238	3.30327e-13	7.66945e-11
CD70	0.193864	0.485909	1.32564	5.50963e-05	0.000281834
FOSB	141.361	26.6977	-2.4046	2.02822e-10	7.56952e-09
TGM3	235.748	39.5655	-2.57493	1.17849e-11	8.82853e-10
PAX1	1.37727	0.148864	-3.20975	4.17873e-05	0.000222242
FLRT3	2.59295	9.91795	1.93545	3.63018e-08	5.45803e-07
PCSK2	0.794318	0.0822727	-3.27123	1.78604e-13	5.33158e-11
BFSP1	0.331591	0.825682	1.31618	1.34445e-06	1.15612e-05
LAMP5	0.395	2.21545	2.48768	6.36142e-11	3.12038e-09
AMOT	5.49045	1.83023	-1.5849	4.2799e-08	6.25042e-07
MCF2L	12.443	5.09295	-1.28875	3.99112e-08	5.87313e-07
F10	2.79659	0.570682	-2.29291	4.81316e-11	2.54672e-09
SLURP1	66.3793	29.0864	-1.19039	2.45849e-05	0.000140978
KRT36	6.80773	0.0934091	-6.18747	0.000989531	0.00333612
STATH	657.665	6.28705	-6.70883	8.84346e-05	0.000423254
WNK4	1.55659	0.256818	-2.59957	2.64767e-09	6.25148e-08
IFI6	37.4264	227.158	2.60157	2.11287e-14	1.41544e-11
DLGAP5	1.99591	5.47432	1.45563	6.31036e-12	5.91558e-10
AIF1L	11.1902	3.79659	-1.55946	1.49222e-07	1.77155e-06
ATP13A4	11.3743	2.58682	-2.13653	1.20706e-10	5.18987e-09
HRASLS	1.29409	0.336136	-1.94482	2.05652e-10	7.66007e-09
TSPAN8	8.705	0.511364	-4.08942	2.93154e-13	7.38041e-11
AUNIP	0.553636	1.26909	1.19678	1.28546e-08	2.277e-07
ADGRE2	2.21295	4.56318	1.04407	2.55846e-07	2.78614e-06
KLF2	23.0343	10.1341	-1.18457	1.63157e-06	1.35614e-05
PKMYT1	2.75341	6.76909	1.29774	1.18903e-07	1.46448e-06
FBXL16	1.85545	0.9175	-1.01599	7.45821e-07	6.92652e-06
ZFP36	264.407	101.468	-1.38174	1.00753e-11	8.00507e-10
RASL11B	0.349773	1.10886	1.66459	9.21218e-08	1.18606e-06
GNAZ	0.471591	0.182045	-1.37324	2.71519e-09	6.38925e-08
BAIAP2L2	0.549091	1.2225	1.15472	1.04837e-05	6.72396e-05
APOL2	9.79159	21.2673	1.11902	1.24486e-07	1.51677e-06
KRT17	227.682	1308.95	2.52333	2.06557e-13	5.91263e-11
TBC1D27P	0.164318	0.352727	1.10206	0.00148232	0.00470522
RNF112	0.929773	0.348409	-1.4161	7.13517e-08	9.58196e-07
STRIP2	0.959091	4.13727	2.10894	1.77358e-13	5.33158e-11
CALU	20.8814	44.3207	1.08576	3.94429e-12	4.28435e-10
LRRC17	1.47886	3.78136	1.35442	0.0019878	0.00602335
MYO1B	20.4484	55.5134	1.44085	2.52148e-11	1.53612e-09
PDE11A	0.355	0.0818182	-2.11733	7.46716e-06	5.0059e-05
HOXD10	1.00091	4.37295	2.1273	8.48145e-09	1.6163e-07
HOXD11	0.600909	3.0475	2.34241	3.3014e-09	7.45795e-08
HOXD13	0.106591	0.435909	2.03194	6.03573e-05	0.000304644
MYO5C	7.34864	2.07409	-1.825	7.97373e-12	6.74571e-10
CGNL1	6.56568	1.14045	-2.52534	3.51565e-13	8.05477e-11
ATP1B2	1.02318	0.344545	-1.5703	7.84899e-10	2.27164e-08
KLK14	2.61182	8.20955	1.65225	0.00100794	0.00338948
AJUBA	6.44523	15.3259	1.24967	4.19513e-10	1.36167e-08
FOXA1	4.68045	0.755227	-2.63167	1.63056e-07	1.89869e-06
EGLN3	2.15682	5.04432	1.22575	1.45411e-05	8.94734e-05
EPB41L4A	10.3227	3.18909	-1.69461	6.30602e-13	1.15588e-10
CDO1	1.8725	0.553182	-1.75914	2.08815e-07	2.35379e-06
ART1	0.631818	0.100909	-2.64645	0.000243498	0.00101156
LBP	0.122955	0.366818	1.57694	0.000641436	0.00231911
GAMT	8.31159	2.49477	-1.73622	2.81614e-09	6.53432e-08
PRRG3	0.628636	0.184318	-1.77003	2.22339e-08	3.60994e-07
KCNA5	0.327273	0.108636	-1.59099	3.36305e-06	2.51339e-05
GDPD2	0.365909	2.26545	2.63024	4.30926e-09	9.23869e-08
CNN1	4.275	1.88091	-1.18449	4.73305e-05	0.000247998
APOE	27.7968	63.7818	1.19823	0.00031192	0.00125127
APOC1	8.2525	45.0143	2.44748	2.09574e-08	3.43471e-07
GDF1	0.298636	0.127045	-1.23305	1.68793e-05	0.000101763
BST2	22.4498	82.7675	1.88236	4.82629e-11	2.54672e-09
ARPC1B	32.5677	67.7586	1.05696	8.33837e-11	3.85484e-09
KLHDC7B	0.334545	1.73977	2.37862	1.52458e-08	2.61987e-07
PXDN	5.62477	17.2673	1.61817	3.48048e-10	1.16551e-08
IQCN	2.84045	0.709773	-2.00069	1.7361e-11	1.16814e-09
JUND	68.7864	31.2189	-1.1397	2.31635e-08	3.73188e-07
HELZ2	8.36432	17.6577	1.07798	3.45685e-08	5.23817e-07
COL5A1	15.7918	72.3284	2.19539	1.5031e-10	6.02854e-09
CYP2E1	2.03727	0.799545	-1.34939	3.0792e-06	2.33547e-05
PNPLA7	2.05841	0.854318	-1.26868	4.2535e-06	3.09152e-05
RBBP8NL	0.749773	0.265227	-1.49922	0.000326188	0.00130002
ZNF331	9.74091	4.74591	-1.03737	0.000133107	0.000601647
RGN	1.08727	0.411591	-1.40143	9.86772e-08	1.2548e-06
ULBP2	1.17455	4.04545	1.7842	2.87937e-10	9.945e-09
AKAP12	10.5939	4.74818	-1.15778	1.46985e-06	1.24097e-05
ULBP3	0.719545	1.72773	1.26372	2.31284e-06	1.83204e-05
TEX101	0.469091	0.225909	-1.05413	0.000107058	0.00049868
IDO1	1.93341	10.5257	2.44469	3.07359e-08	4.7787e-07
AOC3	5.80091	1.99614	-1.53907	1.03455e-08	1.89356e-07
ANO1	15.605	36.4505	1.22393	2.55738e-06	1.99251e-05
KREMEN2	0.355455	1.03727	1.54506	4.42822e-07	4.45723e-06
TOP2A	6.77318	13.6564	1.01167	3.81902e-09	8.42818e-08
PPP1R1B	4.15773	0.236136	-4.1381	4.10984e-12	4.41452e-10
RAI2	2.78773	1.19409	-1.22318	5.94566e-08	8.19425e-07
PODNL1	1.71545	3.95386	1.20467	1.69023e-05	0.000101813
MATN3	0.307955	1.02432	1.73387	1.71806e-08	2.914e-07
SPATA6	4.22523	1.65727	-1.35022	7.3202e-10	2.14081e-08
SLC6A11	1.15477	3.40227	1.55889	1.66969e-07	1.93725e-06
PPARG	2.90068	0.919773	-1.65704	5.70029e-11	2.90689e-09
PER2	10.7595	4.14023	-1.37784	1.37156e-09	3.5915e-08
POPDC3	0.949773	3.54295	1.8993	3.0351e-09	6.95214e-08
SEC61G	47.6659	134.227	1.49364	4.70579e-08	6.78153e-07
ITGB4	28.7557	64.5895	1.16745	6.0518e-08	8.31417e-07
XAF1	24.7489	73.3432	1.5673	4.30608e-11	2.30717e-09
REEP2	0.614318	0.261364	-1.23293	1.41993e-07	1.69839e-06
ANKEF1	1.63568	4.18273	1.35455	3.48124e-05	0.000190152
SNAP25	0.393864	1	1.34423	2.45534e-06	1.92376e-05
RHBG	0.601818	0.289091	-1.0578	0.000638607	0.00231391
KANK4	0.285	1.59841	2.4876	7.92735e-07	7.30701e-06
MTUS2	0.669091	0.156136	-2.0994	3.06947e-09	7.00816e-08
CHRM3	1.93614	0.639318	-1.59857	0.000326605	0.00130144
CHI3L1	4.64773	29.1577	2.64928	4.48948e-08	6.50296e-07
MYBPH	2.26841	11.0141	2.2796	0.000243105	0.00101013
CHIT1	0.314773	4.93409	3.9704	8.15593e-05	0.000395238
LGR6	1.01023	0.353409	-1.51527	1.96003e-06	1.58747e-05
CCNA1	0.315455	2.42591	2.94302	3.53227e-09	7.88571e-08
EPSTI1	6.25886	23.3893	1.90188	1.50282e-10	6.02854e-09
POSTN	18.4986	156.925	3.08458	9.43367e-15	7.61941e-12
BEX2	2.23659	0.721591	-1.63205	1.67417e-10	6.523e-09
EPHB2	1.36614	3.67227	1.42657	1.52699e-07	1.8009e-06
HRASLS2	0.410227	1.7175	2.06581	0.01199	0.0274057
MYH11	22.2468	4.42909	-2.32852	6.50044e-12	5.98384e-10
C1QTNF6	1.37091	6.22886	2.18384	1.71895e-13	5.33158e-11
NTS	0.622273	0.146818	-2.08352	4.57621e-07	4.57533e-06
SPINK5	299.44	48.7073	-2.62006	3.45431e-14	1.67863e-11
CA1	0.935455	0.373864	-1.32316	1.31774e-05	8.23181e-05
LYVE1	8.50136	2.26227	-1.90992	1.0868e-08	1.96622e-07
MICAL2	11.1507	29.52	1.40456	6.31304e-12	5.91558e-10
TTC9	6.40795	2.61705	-1.29192	5.8092e-08	8.04757e-07
LOXL2	3.59636	11.6752	1.69884	7.30452e-12	6.47456e-10
PEBP4	1.90591	0.346818	-2.45823	0.00115283	0.00378887
ADAMDEC1	1.57864	5.30273	1.74806	2.61476e-07	2.83226e-06
CD180	0.930682	1.93523	1.05614	3.84703e-06	2.83554e-05
BHLHE40	56.0975	26.9668	-1.05675	1.83685e-08	3.08543e-07
CHL1	12.6568	4.45364	-1.50686	3.19559e-07	3.36229e-06
TRPM1	0.731136	0.0629545	-3.53776	0.000342322	0.00135451
GSTM5	2.225	0.358864	-2.6323	3.92642e-12	4.28435e-10
PSRC1	1.01523	2.08091	1.03541	1.59492e-06	1.33256e-05
HMGCS2	3.93818	0.155682	-4.66086	7.02177e-08	9.44796e-07
VTCN1	0.979318	0.251818	-1.9594	0.00866728	0.0208377
RSAD2	3.78545	17.0248	2.1691	1.08527e-09	2.96442e-08
MYCN	0.469318	0.217727	-1.10804	0.0025785	0.00751049
LPIN1	19.8893	8.52727	-1.22184	1.05919e-08	1.92716e-07
CMPK2	2.38023	8.94659	1.91024	1.41909e-08	2.46979e-07
FST	6.48477	15.9886	1.30192	0.000190833	0.000817368
GRP	0.01	0.546818	5.77299	5.77994e-11	2.9244e-09
IL2RA	1.695	4.2925	1.34053	1.10979e-07	1.38283e-06
ECHDC3	3.50341	1.56864	-1.15925	1.70015e-06	1.40616e-05
EMP1	554.393	95.828	-2.53239	9.36557e-19	6.52343e-15
SOX5	2.34136	1.06136	-1.14143	8.91763e-09	1.67901e-07
RERG	3.57364	1.3475	-1.40711	6.01682e-07	5.78718e-06
SPX	0.449773	0.1275	-1.8187	0.000689645	0.00247057
SPOCD1	0.195	1.88477	3.27284	4.44032e-13	9.52368e-11
CDCA8	1.26795	2.85	1.16846	1.31859e-08	2.31735e-07
CYP2J2	3.18295	1.03727	-1.61757	1.96716e-09	4.8801e-08
DSC1	2.285	13.1766	2.52771	2.13459e-06	1.70511e-05
DTNA	4.51341	2.22614	-1.01968	0.000805934	0.00280942
DAGLA	0.812273	0.381818	-1.08908	1.77245e-07	2.04512e-06
COL4A2	18.9816	59.7636	1.65467	1.39361e-15	2.24006e-12
CLDN10	12.5393	0.900682	-3.7993	0.000193264	0.000826196
KDELC1	1.01205	2.35159	1.21636	1.5456e-11	1.08326e-09
ADAMTS8	0.562955	0.111364	-2.33774	2.34198e-10	8.43759e-09
NREP	11.3743	28.4441	1.32235	6.12964e-12	5.82205e-10
ANXA1	2060.59	722.348	-1.51229	1.30036e-09	3.43952e-08
CTSL	15.6168	40.1066	1.36074	1.10293e-12	1.78657e-10
FAM189A2	2.72955	0.747955	-1.86764	9.18897e-12	7.52719e-10
SDS	0.93	2.03636	1.13069	0.000621789	0.00225807
OASL	2.25545	9.47818	2.07119	8.08184e-09	1.54792e-07
ADGRB3	0.825227	0.305	-1.43598	1.22017e-08	2.17177e-07
MRAP2	0.801136	0.363864	-1.13865	1.31532e-08	2.31354e-07
EPHA7	0.49	0.0418182	-3.55058	3.75689e-11	2.06589e-09
EHF	79.9102	30.5759	-1.38598	9.37237e-10	2.62527e-08
ELF5	2.73955	0.888182	-1.62501	9.87372e-05	0.000465316
PPP1R1A	2.55523	0.402955	-2.66476	2.58503e-05	0.000147104
TROAP	2.39477	5.01773	1.06715	2.28596e-07	2.53232e-06
B4GALNT1	0.884318	2.45682	1.47415	5.94089e-08	8.19425e-07
FAIM2	0.953182	0.224773	-2.08428	2.42768e-10	8.70133e-09
ESPL1	6.56136	2.88636	-1.18474	7.49628e-05	0.000367236
KRT7	31.4184	4.1275	-2.92827	4.64937e-05	0.000244038
CAPN9	0.629773	0.0270455	-4.54137	6.64438e-05	0.000331204
SP110	12.63	27.54	1.12467	2.09544e-08	3.43471e-07
CHRND	0.688182	1.79364	1.38203	0.0236679	0.0483256
PAX3	1.52455	0.479545	-1.66864	0.00955091	0.0226228
SLC19A3	0.680909	0.3175	-1.10071	0.00387306	0.010594
SERPINE2	10.8	26.9564	1.31959	0.001807	0.00555442
WNT10A	2.35205	4.83682	1.04014	0.000225334	0.000943966
ARMC9	2.11568	4.67295	1.14321	9.72522e-06	6.29832e-05
ALDH1L2	3.08182	6.44773	1.06501	6.02093e-07	5.78718e-06
USP44	0.446136	0.204091	-1.12827	1.41296e-07	1.69394e-06
CKAP2	5.90932	13.0866	1.14703	1.73858e-11	1.16814e-09
CNMD	0.435	0.0684091	-2.66876	0.0119454	0.0273248
THSD1	2.40864	5.27045	1.12971	2.01835e-09	4.98934e-08
BORA	1.55682	3.32773	1.09594	1.83885e-11	1.21213e-09
SCEL	105.853	33.7557	-1.64885	7.53652e-09	1.45818e-07
SPRY2	8.10409	3.61318	-1.16538	1.26731e-09	3.36883e-08
TNS3	8.64932	17.6389	1.0281	1.4396e-06	1.21986e-05
IGF2BP3	1.50591	5.80523	1.94672	3.85005e-06	2.83676e-05
GPNMB	57.2405	125.301	1.1303	6.07747e-07	5.83884e-06
DGKB	0.338864	0.122727	-1.46525	3.16266e-08	4.87367e-07
TTYH3	7.34932	17.8752	1.28228	6.7692e-10	2.01208e-08
NKX2-8	0.315	0.149091	-1.07916	0.000146391	0.00065182
ADAMTS7	0.866136	2.10955	1.28427	6.14096e-09	1.22768e-07
CHAD	2.83273	0.326136	-3.11864	0.000331757	0.0013192
RTP4	1.54682	4.70614	1.60524	3.30006e-08	5.03255e-07
GALNT5	5.88318	1.95068	-1.59262	5.30142e-06	3.73421e-05
SCN7A	3.85455	0.583409	-2.72398	1.37873e-11	9.93444e-10
IL36G	10.5361	28.1564	1.41812	0.00277269	0.0079723
IL1RN	269.525	74.2193	-1.86055	1.19514e-10	5.17053e-09
IL36A	34.4639	9.35341	-1.88152	2.19839e-05	0.000128349
IL36RN	7.06682	20.1261	1.50994	5.61212e-05	0.000286586
IL1F10	0.236364	1.10341	2.22289	1.87757e-05	0.000111586
TXN	322.767	156.185	-1.04724	3.36866e-05	0.000184852
KLF4	64.9834	22.8089	-1.51048	6.02322e-13	1.14419e-10
RALGPS1	4.46909	2.23205	-1.00161	1.82105e-09	4.57914e-08
CTSV	6.85114	35.955	2.39178	1.93155e-12	2.56185e-10
NOV	2.48795	0.938636	-1.40632	3.22074e-08	4.93886e-07
IL33	9.20659	4.29705	-1.09932	2.14045e-07	2.39397e-06
IL11RA	6.84023	3.21182	-1.09065	1.56235e-07	1.83615e-06
TLN1	25.7925	52.9255	1.03701	0.00729555	0.0180269
ALDH1B1	1.76227	3.61045	1.03474	0.000371742	0.00144985
ARHGEF39	0.678636	2.4425	1.84765	3.04497e-07	3.23147e-06
PI15	0.823182	4.39909	2.41792	6.12184e-12	5.82205e-10
SULF1	12.4286	36.8348	1.5674	4.18413e-08	6.11837e-07
DDX60	6.75727	23.2011	1.77968	2.45104e-10	8.75503e-09
MMP7	5.3825	14.7984	1.45909	8.60831e-05	0.000413795
MMP27	0.475909	0.159773	-1.57466	7.69649e-07	7.12249e-06
FXYD6	6.71068	2.49909	-1.42506	7.15299e-07	6.66974e-06
ARHGAP20	1.06023	0.486136	-1.12494	1.05527e-08	1.92716e-07
FXYD2	2.28295	0.476364	-2.26077	0.000181735	0.000784741
MMP13	0.364773	34.2098	6.55127	2.53647e-14	1.60613e-11
CASP5	0.160909	0.586591	1.86611	2.72356e-09	6.40176e-08
KIF23	3.215	7.83795	1.28566	1.86696e-10	7.08412e-09
ITGA11	1.60682	3.96591	1.30344	0.000770051	0.00270824
KNL1	1.79705	4.26545	1.24707	2.58671e-10	9.10291e-09
STRA6	1.69182	5.98636	1.82311	8.30674e-07	7.59307e-06
CYP19A1	1.055	2.52114	1.25683	8.12576e-07	7.457e-06
GCOM1	7.74591	3.39136	-1.19157	5.62666e-06	3.9242e-05
IFI44L	10.285	42.105	2.03345	6.15306e-07	5.8871e-06
GIPC2	1.16977	0.447273	-1.387	7.1127e-10	2.1052e-08
IFI44	18.5709	64.0034	1.7851	2.54392e-09	6.0211e-08
SLC44A5	1.39864	3.66568	1.39006	4.32382e-05	0.000229471
CGREF1	2.96818	0.516364	-2.52312	4.6328e-07	4.62509e-06
EMILIN1	4.15568	8.99841	1.11458	0.00014884	0.000659998
CYP2C9	1.17023	0.416364	-1.49087	1.80107e-06	1.48112e-05
CH25H	4.83773	1.74386	-1.47204	0.000159075	0.000697522
DUSP5	28.2514	9.68614	-1.54433	1.28359e-10	5.39676e-09
CEP55	2.36705	6.73659	1.50893	1.92768e-12	2.56185e-10
RBP4	1.395	0.134091	-3.37898	1.87987e-10	7.11628e-09
ADAMTS14	0.315455	2.19977	2.80185	5.71414e-13	1.11591e-10
AOX1	8.10068	2.50159	-1.6952	3.46202e-08	5.23841e-07
MSTN	0.363636	0.0636364	-2.51457	2.37027e-05	0.000136632
CHRNA1	1.24205	3.845	1.63027	2.48918e-05	0.000142621
ITGAV	18.1443	40.7893	1.16867	1.94922e-08	3.24807e-07
PARP9	11.8198	26.9736	1.19035	1.03549e-10	4.67334e-09
CILP	9.52091	2.47341	-1.9446	2.99788e-08	4.6699e-07
HERC6	9.00227	20.7355	1.20374	2.647e-05	0.000149896
HERC5	1.69955	4.26364	1.32694	8.03577e-08	1.05607e-06
FGF2	2.34205	0.870909	-1.42718	1.72078e-10	6.6342e-09
MMRN1	9.83977	2.83341	-1.79609	4.92197e-10	1.54537e-08
CXCL9	14.9043	32.0561	1.10487	1.6314e-06	1.35614e-05
FRAS1	2.69886	1.19182	-1.17919	6.08593e-06	4.19688e-05
SHROOM3	7.35205	1.64977	-2.15588	8.70406e-09	1.64821e-07
CENPE	2.13545	4.78795	1.16487	4.78895e-09	1.00201e-07
EGF	2.04045	0.931364	-1.13147	0.00210097	0.00631677
FBN2	0.5025	2.61341	2.37874	1.4686e-12	2.17645e-10
SHISAL1	0.5525	1.96136	1.82781	3.95338e-11	2.16256e-09
PLCZ1	0.0770455	0.35	2.18357	0.0022416	0.00665632
AMIGO2	1.80864	5.69909	1.65583	1.7276e-09	4.37574e-08
PPFIA2	1.29341	0.511591	-1.33812	2.78923e-08	4.39546e-07
LGR5	2.35364	0.901818	-1.38398	2.15695e-05	0.000126234
PTPRQ	0.632727	0.162955	-1.95711	6.78857e-05	0.000337525
LUM	79.8609	174.551	1.12809	5.41658e-08	7.58886e-07
SYCP3	1.34159	0.545909	-1.29721	0.00149403	0.00473869
RDH16	0.685	1.37591	1.00621	9.6248e-08	1.23359e-06
BRCA2	1.2	2.47864	1.04651	2.1197e-11	1.35313e-09
GALNT6	5.82591	15.3852	1.40099	1.5977e-07	1.86558e-06
TTC6	1.41886	0.110909	-3.67729	5.78402e-05	0.000293784
NOVA1	3.39159	0.976591	-1.79614	4.19312e-10	1.36167e-08
STON2	22.3534	48.4893	1.11717	2.10426e-10	7.7277e-09
AK7	0.485455	0.237273	-1.03279	2.46252e-08	3.94004e-07
WARS	37.307	132.683	1.83047	3.4417e-11	1.91838e-09
GCNT3	5.51159	1.63955	-1.74917	0.000218015	0.000916905
DISP2	0.158636	0.546364	1.78414	4.45792e-06	3.20773e-05
NEIL1	7.25068	3.40295	-1.09133	1.5971e-07	1.86558e-06
ARRDC4	3.07318	10.1698	1.72648	7.31644e-10	2.14081e-08
PIF1	1.11795	2.53818	1.18293	9.13355e-09	1.70635e-07
CYP11A1	0.813636	0.171364	-2.24732	1.21957e-10	5.23286e-09
CYP1A1	1.00818	0.0543182	-4.21418	1.24576e-07	1.51698e-06
LMAN1L	0.7625	0.0588636	-3.69529	1.82747e-06	1.50046e-05
RHCG	401.627	74.0448	-2.43939	6.02322e-13	1.14419e-10
NTRK3	1.79636	0.324091	-2.47061	4.15535e-12	4.41452e-10
ST8SIA2	0.0759091	0.468864	2.62682	1.92838e-11	1.26715e-09
SH3GL3	1.82864	0.786818	-1.21667	6.74068e-05	0.000335781
KIFC3	10.9173	24.8341	1.18571	8.70798e-09	1.64821e-07
CDH11	9.97205	29.8668	1.58258	1.94693e-08	3.24807e-07
TLDC1	9.21727	18.4423	1.0006	6.15131e-09	1.22768e-07
ADAD2	0.51	0.225682	-1.17621	0.000610921	0.00222478
MYOCD	0.6775	0.194318	-1.8018	1.27832e-08	2.26755e-07
ABCA8	19.3205	4.53341	-2.09146	2.67899e-15	2.79901e-12
PRELID3A	0.7125	1.51432	1.08771	1.82181e-05	0.000108747
ASXL3	0.520455	0.167727	-1.63365	6.3199e-08	8.63705e-07
GREB1L	1.12955	0.478864	-1.23806	0.00023587	0.000982603
SLC13A5	0.232727	0.877955	1.91551	0.000305519	0.00123056
ZNF750	26.3568	12.462	-1.08064	7.96615e-08	1.04956e-06
P3H4	1.38705	3.39727	1.29236	1.72986e-09	4.37617e-08
FKBP10	7.85455	16.1341	1.03851	2.11891e-05	0.000124244
MISP3	0.770909	0.351818	-1.13173	0.000440902	0.00168491
IFITM3	139.377	280.004	1.00646	1.01805e-08	1.871e-07
COL6A1	57.6198	136.319	1.24235	2.31365e-07	2.55664e-06
SIK1	34.7459	17.2557	-1.00977	4.4067e-05	0.000233179
SIGLEC10	1.68614	4.06682	1.27018	1.8859e-06	1.53936e-05
RCN3	5.83136	12.0752	1.05015	3.06554e-05	0.000170366
MMEL1	0.500227	0.171136	-1.54744	7.12977e-07	6.66892e-06
FHAD1	0.389545	1.77659	2.18925	1.63774e-09	4.19904e-08
PADI1	21.1118	1.15182	-4.19607	4.55573e-11	2.42848e-09
PGD	85.8175	35.4182	-1.27678	2.31952e-09	5.57752e-08
AZIN2	0.970909	2.50636	1.36819	4.3416e-07	4.37885e-06
KIF2C	1.68545	4.26432	1.33918	4.07029e-11	2.20916e-09
CYP4B1	10.1023	1.20659	-3.06567	2.38007e-11	1.4723e-09
TMEM61	0.403182	0.0652273	-2.62788	3.54907e-06	2.63789e-05
SLC44A3	2.54023	0.986591	-1.36443	3.14356e-06	2.37741e-05
RXRG	0.534773	0.145682	-1.87611	7.7158e-09	1.48462e-07
XCL1	0.327955	0.711136	1.11663	2.50613e-06	1.95988e-05
DPT	34.7011	5.745	-2.5946	8.19984e-11	3.7992e-09
FCRL5	1.855	4.69568	1.33992	0.000139104	0.00062455
XPR1	5.85091	12.1855	1.05843	2.19904e-10	8.00834e-09
RORC	2.79773	0.670455	-2.06104	1.28905e-08	2.277e-07
ECM1	118.916	32.7339	-1.86109	2.54169e-05	0.000145073
CGN	3.71364	1.57364	-1.23873	8.485e-07	7.72902e-06
SELENBP1	7.15045	1.62477	-2.1378	1.50612e-11	1.06728e-09
DTL	1.34795	2.76114	1.03449	5.28458e-08	7.46626e-07
SUSD4	9.8225	2.42818	-2.01621	3.34746e-11	1.91116e-09
CRNN	508.5	38.7991	-3.71215	2.57887e-13	6.73601e-11
S100A7	422.907	1249.74	1.56321	1.78096e-07	2.05154e-06
CREB3L4	4.78341	1.93091	-1.30876	0.000541148	0.00200209
EPHX1	30.7539	14.6636	-1.06852	1.70452e-10	6.59587e-09
ETNK2	10.9184	2.03432	-2.42415	1.38382e-10	5.69218e-09
PLEKHA6	3.98409	0.950455	-2.06756	2.96062e-10	1.02088e-08
OSR1	6.71295	1.20227	-2.48118	6.49493e-12	5.98384e-10
MEIS1	11.0484	4.57614	-1.27164	1.36355e-07	1.64035e-06
THSD7B	0.6775	0.328182	-1.04573	7.87279e-05	0.000383383
GPR17	1.62295	0.760909	-1.09283	6.20477e-06	4.26177e-05
GULP1	7.65727	2.36136	-1.69721	1.51755e-12	2.20461e-10
SPAG16	9.79886	4.28659	-1.19278	3.34613e-11	1.91116e-09
ABCA12	4.05977	8.64386	1.09028	2.28203e-05	0.000132246
HES6	0.614773	2.0375	1.72867	0.000395729	0.00153275
FAM198A	1.41091	0.695682	-1.02013	5.61387e-06	3.9235e-05
CSRNP1	13.4002	4.97114	-1.43061	5.94883e-08	8.19425e-07
CAND2	1.48636	0.674773	-1.13931	6.74117e-05	0.000335781
IL17RD	2.21659	0.979545	-1.17816	4.91253e-10	1.54537e-08
LRTM1	0.677955	0.132273	-2.35767	9.58755e-10	2.68195e-08
COL8A1	6.21409	12.472	1.00508	2.11803e-05	0.000124244
TAGLN3	0.0525	0.495	3.23704	1.20534e-06	1.05164e-05
BOC	16.9902	5.57409	-1.6079	5.19436e-10	1.62002e-08
AGTR1	0.974318	0.287273	-1.76197	5.73265e-07	5.55867e-06
ALDH1L1	4.20386	0.593182	-2.82517	3.35832e-09	7.57835e-08
UCN2	0.968182	5.18568	2.42118	1.68875e-11	1.14945e-09
TM4SF19	2.63045	12.603	2.26038	2.1859e-11	1.37996e-09
MUC4	13.2202	3.23932	-2.02898	0.00125693	0.00407935
SLIT2	4.12341	1.84114	-1.16324	4.70069e-08	6.78153e-07
OCIAD2	8.47091	20.5852	1.28102	1.91288e-14	1.37833e-11
SNCA	6.02955	2.91705	-1.04754	2.84358e-06	2.186e-05
ANK2	16.2743	5.10295	-1.67319	4.99451e-11	2.62885e-09
NKD2	2.55023	5.4625	1.09894	3.74463e-05	0.00020215
ADAMTS16	0.0668182	0.3775	2.49816	6.23542e-05	0.000313436
MYO10	7.75864	17.1752	1.14645	3.22387e-08	4.93886e-07
HAPLN1	0.186818	0.555227	1.57144	1.0998e-06	9.69684e-06
ANKRD31	0.419091	0.179773	-1.22109	0.0010949	0.00363391
CRHBP	0.382727	0.152955	-1.32321	1.55213e-05	9.46957e-05
MEGF10	0.672727	1.48977	1.147	0.000204	0.000865885
C1QTNF2	0.660909	0.320909	-1.04229	4.71465e-07	4.69578e-06
SPINK7	128.792	24.7109	-2.38182	7.69594e-09	1.48216e-07
N4BP3	2.35386	0.747045	-1.65576	5.85163e-11	2.94443e-09
RMND5B	12.7707	5.74614	-1.15217	1.14203e-10	4.98389e-09
TENM2	5.74682	22.1882	1.94896	4.43819e-11	2.37188e-09
MYLK4	0.891818	0.387727	-1.20171	0.0137906	0.0307862
GFRA3	0.837955	0.174545	-2.26327	5.04741e-11	2.65002e-09
PLA2G7	1.05364	6.23386	2.56475	1.1915e-12	1.88618e-10
PRIM2	2.82795	5.68705	1.00792	1.16172e-11	8.76727e-10
HMGCLL1	0.552273	0.0820455	-2.75089	6.33185e-11	3.12038e-09
ANO7	1.24386	0.489318	-1.34598	0.0171747	0.036995
TPBG	4.88068	11.3282	1.21476	5.62193e-10	1.72594e-08
RSPO3	1.35841	0.570909	-1.25059	5.73094e-06	3.98551e-05
MTFR2	0.905	1.99636	1.14138	3.12375e-10	1.06396e-08
VIP	0.300227	0.124773	-1.26675	0.0056248	0.0145393
GNA12	5.16136	11.0011	1.09183	1.00366e-09	2.78149e-08
CDCA5	1.44773	4.495	1.63453	8.19361e-11	3.7992e-09
CCT6A	37.2627	83.7007	1.16751	0.000478465	0.001806
LANCL3	0.669773	0.240909	-1.47518	1.44852e-10	5.91177e-09
SYTL5	0.605455	0.198864	-1.60624	0.00020296	0.000861828
MSN	41.0566	86.0625	1.06777	4.61909e-14	1.91441e-11
ZNF711	1.55091	0.760227	-1.02861	4.42461e-09	9.40557e-08
NXF3	0.529773	0.149773	-1.8226	0.0005896	0.00215616
IGSF1	0.666136	0.222727	-1.58054	1.23665e-07	1.51383e-06
GPC3	7.07886	2.09727	-1.755	1.94894e-08	3.24807e-07
MAGEA4	0.0815909	3.62568	5.4737	0.00609307	0.015538
RGS20	1.59182	5.60545	1.81616	4.56507e-12	4.70415e-10
ADHFE1	4.02818	1.86659	-1.10972	2.04754e-06	1.64552e-05
PMP2	0.558409	0.267045	-1.06424	6.60261e-05	0.000330067
SYBU	5.49227	1.49477	-1.87748	1.46118e-10	5.92269e-09
LRP12	2.90432	6.28091	1.11277	6.24365e-10	1.87453e-08
FAM83A	11.7284	38.6907	1.72198	1.46253e-10	5.92269e-09
NFIB	24.777	10.2411	-1.27463	5.37726e-11	2.80208e-09
CDKN2A	7.5375	19.9107	1.40138	1.69225e-05	0.000101906
NTRK2	12.1502	5.235	-1.21472	4.55428e-09	9.62697e-08
SHC3	1.43614	0.610909	-1.23316	0.000781356	0.00274439
GSN	174.586	70.9811	-1.29843	7.34337e-12	6.47456e-10
SLC25A25	17.3043	5.78477	-1.5808	2.19984e-10	8.00834e-09
PTGES	2.56386	5.28545	1.04371	2.23984e-05	0.000130431
HMCN2	3.70523	1.27091	-1.5437	2.56677e-06	1.99833e-05
ADIRF	90.7118	32.5684	-1.47782	1.17411e-10	5.09007e-09
HTR7	0.41	2.04295	2.31696	3.08407e-14	1.62873e-11
ADAM12	1.42568	18.5986	3.70547	7.08307e-22	1.48008e-17
GAS2	0.459318	0.137727	-1.73768	8.29683e-08	1.0856e-06
LRRC4C	0.401591	0.0943182	-2.09012	3.41017e-11	1.91838e-09
SYT8	11.9698	2.965	-2.01329	2.60017e-08	4.12101e-07
SERPINH1	14.0736	53.1159	1.91615	1.38087e-13	4.37191e-11
CAPN5	3.8025	1.44795	-1.39293	9.66849e-08	1.23524e-06
DRD2	0.571364	0.170227	-1.74695	0.00852299	0.0205559
GLB1L2	1.10773	0.259545	-2.09354	7.91355e-11	3.72835e-09
SLX4IP	1.96841	4.40182	1.16107	0.000558289	0.00205825
P4HA3	0.546591	1.69545	1.63314	2.91664e-08	4.57211e-07
ADAM33	5.3625	2.65636	-1.01345	1.01126e-05	6.51572e-05
CHEK1	3.08795	6.19795	1.00514	5.99977e-09	1.20318e-07
FEZ1	2.88818	8.055	1.47972	4.43906e-07	4.46318e-06
SCN2B	0.311818	0.131818	-1.24216	8.57622e-07	7.80083e-06
HMGA2	1.25932	8.74318	2.79552	8.44813e-12	7.03611e-10
MMP3	2.28795	41.5275	4.18194	4.78454e-13	9.80173e-11
MPP7	15.2564	7.47705	-1.02887	1.96876e-09	4.8801e-08
PPIAP26	0.0931818	0.540909	2.53727	3.6065e-05	0.000195998
FCGR1A	2.47114	4.98364	1.01202	2.64656e-05	0.000149896
LYPD1	0.5575	1.61659	1.53591	2.88138e-09	6.66032e-08
ADRA2A	3.98091	1.98432	-1.00445	1.42628e-05	8.80185e-05
GPM6A	0.532727	0.111591	-2.25518	4.19657e-10	1.36167e-08
WDR17	0.333636	0.1525	-1.12947	1.49811e-07	1.77665e-06
VEGFC	1.90477	5.5725	1.54871	1.24455e-07	1.51677e-06
DLG2	3.26932	0.898409	-1.86355	6.12053e-12	5.82205e-10
PRSS23	18.418	38.527	1.06476	6.28074e-09	1.24755e-07
PPP1R1C	0.391364	0.835455	1.09405	5.72118e-06	3.98248e-05
SLC7A11	1.65364	5.28545	1.67639	0.00010413	0.000486794
ENKUR	0.133864	0.669773	2.32291	1.74114e-06	1.43635e-05
GPR158	0.0977273	0.660909	2.75762	2.78741e-07	2.99464e-06
TMEM86A	1.45773	3.17364	1.12242	1.35065e-06	1.15993e-05
MAGI1	11.5195	5.485	-1.07052	2.93252e-12	3.44258e-10
NPAS3	0.505	0.224318	-1.17074	2.0797e-07	2.34923e-06
THRSP	0.439773	0.135455	-1.69895	0.000570881	0.00209688
ADAMTS12	1.3	6.13636	2.23887	3.10645e-13	7.46297e-11
NR3C2	3.39523	0.771136	-2.13845	2.37863e-11	1.4723e-09
SLC25A4	10.4411	3.17636	-1.71683	2.90177e-05	0.000162442
SERP2	0.581818	0.290455	-1.00226	1.0267e-05	6.61113e-05
ZNF385D	2.54432	1.02182	-1.31614	3.14371e-08	4.85546e-07
TDO2	0.359545	4.75523	3.72527	1.06864e-13	3.7848e-11
CCL28	9.16386	1.46409	-2.64595	0.000478217	0.001806
GFRA1	5.84636	1.53727	-1.92717	3.11764e-09	7.07567e-08
BEND6	0.344545	1.19818	1.79808	3.10706e-10	1.0626e-08
TMEM56	1.12545	0.472727	-1.25143	5.29385e-06	3.73339e-05
TMEM178A	2.16636	0.333182	-2.70089	3.60286e-09	8.02151e-08
TMEM123	44.9505	101.42	1.17393	0.00932635	0.0221755
IGSF10	4.47295	0.535909	-3.06117	2.41642e-13	6.41004e-11
SPARCL1	70.7789	27.5989	-1.35871	1.17393e-09	3.15302e-08
DMP1	0.0568182	0.352045	2.63134	1.87562e-06	1.53397e-05
GPD1L	9.37136	2.88023	-1.70208	8.80805e-13	1.486e-10
GJA1	36.5175	91.9355	1.33203	3.19051e-10	1.08229e-08
CLEC4F	0.345455	0.127955	-1.43286	9.82329e-06	6.35572e-05
BMP3	0.621591	0.0672727	-3.20787	2.5736e-10	9.10291e-09
PART1	1.76068	0.512273	-1.78115	0.00387557	0.0105967
PLOD2	5.13432	12.3175	1.26246	5.77494e-10	1.76423e-08
ACOXL	0.0781818	0.340455	2.12256	9.5294e-07	8.53887e-06
CLGN	0.342955	0.0643182	-2.41472	1.37832e-05	8.55403e-05
NR4A2	8.63295	2.16386	-1.99624	2.74269e-09	6.41987e-08
CCDC148	0.341591	0.101591	-1.7495	3.61624e-09	8.03883e-08
ADGRF1	4.76227	2.10545	-1.17752	0.00241684	0.00709863
LPCAT1	4.64818	10.7895	1.2149	3.91606e-09	8.58915e-08
PLEKHG4B	0.445227	1.00818	1.17914	0.000455386	0.00173139
C16orf89	1.42636	0.17	-3.06874	1.40346e-07	1.6835e-06
KCNJ16	0.464091	0.0204545	-4.50391	3.93062e-06	2.88414e-05
PID1	3.58523	1.33977	-1.42008	7.71994e-10	2.23739e-08
LGI4	3.61227	0.990455	-1.86674	2.98439e-11	1.74891e-09
ANKFN1	0.321591	0.131591	-1.28917	5.34104e-07	5.22013e-06
CHST9	3.19386	0.183409	-4.12217	3.38735e-11	1.91838e-09
THY1	13.7311	36.5041	1.41061	9.03171e-08	1.16426e-06
C16orf74	2.71864	7.00045	1.36457	5.8092e-08	8.04757e-07
CDH12	0.558409	0.139091	-2.00529	0.00119406	0.00390716
ABI3BP	43.195	12.7961	-1.75516	1.47974e-10	5.96922e-09
ABCA6	14.6257	7.24273	-1.0139	4.01105e-06	2.9354e-05
ABCA10	6.76409	2.46432	-1.45671	4.3315e-09	9.23869e-08
ENPP3	1.50727	0.321136	-2.23068	2.13652e-07	2.39397e-06
C4orf19	1.93	0.678409	-1.50837	1.88809e-05	0.00011218
UCHL1	1.98182	4.02977	1.02387	0.0210224	0.0437509
FAM167A	0.518636	1.08682	1.06732	3.40433e-06	2.54242e-05
PGM5	4.11523	1.35364	-1.60413	4.11804e-09	8.92134e-08
LONRF1	14.1668	4.79159	-1.56394	8.45168e-12	7.03611e-10
ENAH	25.592	56.0807	1.13181	3.21058e-10	1.08733e-08
GBP5	4.81227	23.7932	2.30576	6.96448e-09	1.36264e-07
C10orf90	0.475682	0.0829545	-2.5196	5.99969e-11	2.99927e-09
CNTNAP3B	6.14614	2.43705	-1.33455	7.32145e-10	2.14081e-08
MAGED4	0.510227	1.17341	1.20149	8.79327e-06	5.7763e-05
SORBS2	20.8341	5	-2.05895	2.84084e-14	1.62873e-11
L3MBTL4	3.29227	0.972273	-1.75965	1.65926e-12	2.3427e-10
JAM2	7.76568	3.68955	-1.07367	2.18971e-07	2.44164e-06
ADAMTS1	29.2343	10.0114	-1.54602	1.82888e-10	6.97377e-09
WNT7A	0.0781818	0.997273	3.67308	4.64585e-14	1.91441e-11
VOPP1	10.2157	24.3616	1.25382	6.02093e-07	5.78718e-06
DKK2	1.49659	0.500227	-1.58102	4.37483e-08	6.37049e-07
PTPRN2	1.69386	0.410455	-2.04502	1.42293e-05	8.80185e-05
GOLGA7B	1.88636	4.595	1.28446	1.43944e-06	1.21986e-05
SLC16A1	7.73614	21.0695	1.44547	4.91868e-12	4.96525e-10
SLC7A7	2.27705	4.97568	1.12773	2.28903e-07	2.53304e-06
DEPTOR	8.11591	2.87977	-1.4948	4.90838e-09	1.0215e-07
SLC26A2	10.245	3.86205	-1.40748	6.70328e-07	6.33919e-06
SLC24A2	0.0409091	0.567045	3.79297	1.35732e-13	4.36346e-11
WIF1	1.42432	0.1525	-3.22339	9.04888e-09	1.69888e-07
CXCL13	6.47705	39.147	2.5955	1.91879e-09	4.76833e-08
CLDN8	1.77045	0.183409	-3.27098	4.4894e-09	9.52392e-08
FUT6	16.3566	1.63159	-3.32552	4.70045e-12	4.79537e-10
KCNS2	0.180455	0.363409	1.00996	1.41952e-08	2.46979e-07
UBE2L6	15.1402	40.2834	1.4118	4.01676e-09	8.77055e-08
RAB11FIP1	18.4352	8.565	-1.10594	6.46661e-09	1.2784e-07
GLYATL2	1.45682	0.3075	-2.24416	0.00186681	0.00571058
BUB1B	2.53273	5.36182	1.08203	3.45048e-09	7.71963e-08
ATP2B2	0.335909	0.100682	-1.73827	9.01509e-07	8.16133e-06
SLC6A1	0.699318	0.299091	-1.22536	0.00609443	0.015538
TIMP4	1.23977	0.245682	-2.33521	9.09122e-11	4.16601e-09
NRG1	5.43114	13.4898	1.31254	2.09085e-06	1.67529e-05
MMP14	37.4173	115.168	1.62196	2.15861e-15	2.37401e-12
IL34	3.86	1.28477	-1.58709	1.33577e-09	3.52217e-08
CACNA2D3	2.78955	0.8625	-1.69343	9.75776e-10	2.72461e-08
CCNB2	3.03114	6.06773	1.0013	1.35433e-08	2.3702e-07
MX1	31.357	72.2952	1.20511	8.86142e-05	0.000424017
SVOPL	0.318409	0.0895455	-1.83019	2.25857e-05	0.000131353
RADIL	0.921818	0.374318	-1.30022	1.82209e-07	2.09431e-06
EXTL1	0.373409	0.119091	-1.64869	0.00048573	0.00182914
WDR66	2.10545	7.79545	1.8885	1.15786e-12	1.86113e-10
GRHL3	28.0864	12.1384	-1.21029	6.42358e-07	6.11861e-06
GPR153	2.65114	5.99205	1.17644	5.04931e-08	7.17757e-07
KCNB1	0.517045	0.109091	-2.24476	9.70629e-09	1.79807e-07
NRG2	1.20795	0.177045	-2.77037	2.79656e-12	3.33925e-10
CD1C	2.86409	1.36659	-1.0675	8.01198e-06	5.31851e-05
PPP1R9A	2.42114	0.407955	-2.5692	8.0158e-08	1.05477e-06
PFKFB1	0.450909	0.119318	-1.91802	0.000577557	0.00211767
SLAMF8	2.48182	5.56955	1.16616	1.35151e-06	1.15993e-05
PLA2G2F	0.173409	1.94455	3.48718	6.5836e-12	6.03381e-10
NPM2	0.565	0.253636	-1.15549	0.000150611	0.000667055
EDA	0.693636	0.304773	-1.18645	3.04887e-08	4.7438e-07
DMTN	5.3325	2.05614	-1.37488	2.89012e-09	6.66578e-08
FCER1G	17.3839	35.4641	1.02861	5.23336e-07	5.12688e-06
MPZ	4.9575	0.931591	-2.41184	4.81972e-11	2.54672e-09
CLIC6	1.86886	0.721364	-1.37336	3.05189e-07	3.23717e-06
IGF2BP1	0.0238636	0.427955	4.16457	9.74324e-09	1.80332e-07
CBR3	12.185	5.89932	-1.04649	7.79335e-07	7.19382e-06
ACTC1	5.73068	27.5305	2.26425	0.000641221	0.00231911
CLDN14	0.156818	0.428636	1.45066	6.37941e-06	4.36348e-05
SIM2	5.55341	0.951818	-2.54462	3.76634e-06	2.77998e-05
PLA2G4D	1.9225	5.62523	1.54893	0.0024162	0.00709863
BTG2	65.8114	32.0975	-1.03588	8.41289e-08	1.09677e-06
TGM7	0.4975	0.0345455	-3.84813	0.0146392	0.03234
SPRR2G	47.3816	123.379	1.3807	7.15299e-07	6.66974e-06
PIP	192.635	0.922273	-7.70646	0.00230393	0.00681427
LYPD5	4.18864	10.6998	1.35303	9.54334e-06	6.19502e-05
FNDC5	3.74795	1.19205	-1.65266	0.000125636	0.000572194
TFF3	94.9907	2.11386	-5.48983	2.29517e-09	5.53172e-08
TFF1	5.24182	0.151818	-5.10965	0.00271684	0.00783814
HSF2BP	0.2275	0.510455	1.16592	0.000461374	0.00175066
CSTB	399.636	114.537	-1.80287	4.34372e-09	9.24301e-08
VAV2	2.57727	7.49341	1.53978	3.07198e-11	1.78723e-09
SLC2A6	0.528182	1.33364	1.33626	9.88686e-08	1.2548e-06
SPTBN4	0.452727	0.173636	-1.38257	1.47073e-08	2.54197e-07
GBAP1	0.710682	1.48068	1.05899	0.000107747	0.000500972
AZGP1	76.4941	10.3493	-2.88581	0.0151606	0.0333419
CYP3A4	0.590227	0.132273	-2.15775	2.04644e-09	5.04274e-08
HK3	1.09068	2.43955	1.16138	1.17789e-05	7.43828e-05
LY6K	1.82409	5.96773	1.71	2.1462e-08	3.50144e-07
LY6E	38.9466	95.9727	1.30113	5.41658e-08	7.58886e-07
SCGB3A1	28.7845	0.876136	-5.038	0.00170882	0.00530415
USP41	0.841591	3.37023	2.00165	8.64246e-06	5.68975e-05
COX7A1	21.7514	6.66045	-1.70741	7.00179e-07	6.56096e-06
CD300LG	0.443636	0.110227	-2.0089	6.44415e-09	1.27758e-07
SHANK1	0.172955	0.366136	1.08199	0.000813562	0.00283289
AQP5	11.173	0.895682	-3.64088	0.0122491	0.027882
GRASP	11.505	5.63409	-1.03001	8.49529e-06	5.60449e-05
SPC24	1.66386	3.60864	1.11692	6.55088e-07	6.23481e-06
TREML1	0.254773	0.614091	1.26924	5.63723e-05	0.000287727
HS3ST6	1.63818	0.303409	-2.43276	8.35955e-10	2.39289e-08
TEDC2	0.596364	1.36886	1.19871	2.97615e-07	3.17132e-06
CCNF	1.33318	3.22227	1.27321	2.23751e-09	5.40158e-08
BICDL2	17.0139	7.53568	-1.1749	3.4139e-07	3.55086e-06
ZG16B	996.128	6.80659	-7.19325	0.011723	0.0268895
SHANK2	4.81386	10.7323	1.15669	0.0203398	0.0425277
RPS6KA4	7.66	18.2575	1.25307	7.69362e-09	1.48216e-07
PDZK1IP1	19.8098	40.9607	1.04803	0.000812131	0.00282838
BEND5	0.798182	0.374318	-1.09245	2.68722e-05	0.00015205
SLC1A7	0.6325	0.239773	-1.3994	6.81208e-07	6.4257e-06
LEXM	1.00205	0.3675	-1.44713	9.69456e-06	6.28732e-05
PLPP3	28.2975	10.262	-1.46336	1.37831e-10	5.69194e-09
PRKAA2	1.99886	0.729091	-1.45501	5.61441e-06	3.9235e-05
RAVER2	3.94273	1.86705	-1.07844	1.38356e-10	5.69218e-09
RBP7	4.785	1.38886	-1.78461	1.12768e-11	8.56872e-10
FBLIM1	13.5459	29.7893	1.13694	2.93134e-08	4.5814e-07
PDPN	6.17	30.7184	2.31576	3.19574e-14	1.62873e-11
UBXN10	0.335	0.163864	-1.03167	0.00250324	0.00731577
TTLL10	0.348182	0.131364	-1.40627	1.70318e-05	0.000102534
SCNN1D	1.04023	4.01818	1.94964	0.000301823	0.00121751
NFIA	23.1407	10.5341	-1.13537	2.23238e-16	4.66477e-13
HENMT1	1.31227	2.675	1.02747	2.19597e-08	3.57098e-07
HFM1	0.356591	0.146364	-1.28471	4.44372e-05	0.000235019
GFI1	0.530909	1.15932	1.12674	9.22084e-05	0.000438404
KCNT2	1.21068	0.408182	-1.56854	2.57833e-10	9.10291e-09
CADM3	2.56705	1.12023	-1.19632	3.64312e-07	3.75963e-06
SLAMF9	0.0604545	0.540909	3.16146	2.89055e-06	2.21899e-05
OLFML2B	5.37682	12.1905	1.18093	3.12463e-07	3.29964e-06
KLHDC9	1.02909	0.390455	-1.39814	4.07647e-08	5.9903e-07
FAM71A	0.464545	0.0290909	-3.99718	1.30833e-12	2.02511e-10
ATF3	36.6977	11.2805	-1.70187	2.59893e-08	4.12101e-07
SNED1	12.2125	5.84568	-1.06292	4.28007e-07	4.32268e-06
C1orf115	2.62886	0.845682	-1.63625	3.44205e-11	1.91838e-09
KIF26B	0.8125	4.60568	2.50298	7.77191e-13	1.35335e-10
KLHDC8A	0.695	0.144091	-2.27003	1.52804e-09	3.95174e-08
PKDCC	4.91636	2.12864	-1.20766	0.000130042	0.000590425
IL24	0.6575	4.31659	2.71483	2.04796e-12	2.65802e-10
PIGR	123.287	5.2375	-4.557	0.0160325	0.0350104
FRZB	2.26886	1.05841	-1.10007	4.33951e-06	3.14332e-05
ACTG2	4.85977	2.38136	-1.0291	0.000509139	0.00190025
SLC16A14	1.67182	0.77	-1.11849	7.87352e-09	1.51357e-07
EN1	0.440682	1.64273	1.89828	6.59316e-08	8.94615e-07
SPATA18	2.78023	1.10659	-1.32908	8.07576e-09	1.54792e-07
NOSTRIN	9.00659	3.8775	-1.21585	9.24091e-08	1.1883e-06
BNIPL	15.3239	7.19182	-1.09135	5.85585e-06	4.05178e-05
C1QTNF7	2.45091	0.680227	-1.84923	6.23288e-10	1.87399e-08
LCE3D	39.08	140.849	1.84965	6.85484e-06	4.63256e-05
SPRR3	2690.81	271.45	-3.30928	7.34613e-13	1.28996e-10
PGLYRP4	2.45591	7.56591	1.62326	3.62688e-06	2.68274e-05
S100A12	14.5609	69.3977	2.25279	2.69623e-05	0.00015223
TGFA	5.18727	11.84	1.19062	2.23843e-07	2.48595e-06
TDRD10	0.810909	0.375909	-1.10916	4.1412e-07	4.20275e-06
NPPC	1.63773	0.0856818	-4.25656	2.01052e-12	2.62574e-10
DAPL1	39.5227	13.3093	-1.57025	9.03087e-09	1.69702e-07
COL6A3	56.0536	147.532	1.39615	2.04199e-09	5.03771e-08
IGFN1	0.340682	1.23	1.85216	3.53153e-07	3.65864e-06
LMOD1	4.30955	1.29727	-1.73205	2.38433e-10	8.57538e-09
ELF3	54.3991	18.1734	-1.58175	8.92698e-09	1.67901e-07
NUAK2	10.5155	4.20773	-1.3214	4.28341e-08	6.25042e-07
AIM2	1.74841	7.33636	2.06902	1.91951e-10	7.24007e-09
EIF5A2	1.36795	3.34023	1.28793	5.41054e-08	7.58886e-07
PPM1L	8.27114	3.11091	-1.41075	3.44273e-11	1.91838e-09
ICOS	1.14955	2.46955	1.10318	1.05053e-05	6.72554e-05
ADAMTS9	13.2561	6.54318	-1.0186	0.000856115	0.00294912
DNASE1L3	10.5645	4.61364	-1.19525	3.67764e-05	0.000198981
PCOLCE2	2.33932	0.380909	-2.61857	1.6276e-10	6.38306e-09
PF4	0.549545	0.120682	-2.18703	5.25946e-06	3.71407e-05
CXCL1	8.15682	24.7614	1.60201	2.17944e-06	1.73642e-05
CLEC3B	23.1043	3.44114	-2.74721	1.61377e-12	2.29397e-10
LRRC2	1.33068	0.6275	-1.08448	0.00460272	0.012267
FBXO40	1.18386	0.230909	-2.35811	0.0117474	0.0269366
DTX3L	8.86568	18.7709	1.0822	7.52198e-10	2.19524e-08
GRIK3	0.532045	0.065	-3.03304	2.55858e-12	3.1816e-10
KLF15	2.90068	0.46	-2.65669	9.35178e-09	1.73857e-07
LIPH	2.90955	1.45455	-1.00023	7.89683e-05	0.000384447
IGF2BP2-AS1	0.350455	1.39023	1.98802	4.31329e-09	9.23869e-08
RFC4	4.43159	8.8675	1.0007	1.11339e-09	3.0235e-08
S100P	11.5477	27.1193	1.23171	0.0012579	0.00407963
EMCN	5.53068	2.74886	-1.00862	1.40919e-06	1.20143e-05
PITX2	7.9775	3.85273	-1.05006	3.98133e-07	4.04931e-06
HPGD	23.4959	7.75	-1.60014	3.24329e-13	7.66943e-11
NPY1R	1.07205	0.164091	-2.7078	8.12464e-10	2.33204e-08
ZNF474	0.154545	0.624545	2.01478	3.9605e-09	8.67492e-08
RANBP3L	0.405909	0.100909	-2.0081	2.04466e-08	3.38164e-07
RNF180	1.95795	0.906818	-1.11046	1.77242e-09	4.47246e-08
F2RL1	3.72864	7.6325	1.03351	6.5258e-08	8.86756e-07
ESM1	0.223182	1.26409	2.50181	2.97913e-08	4.64914e-07
GPX8	3.55409	7.16068	1.01062	8.23552e-08	1.07825e-06
TERT	0.15	0.431364	1.52394	3.1981e-05	0.000176839
CSF2	0.173636	1.32114	2.92764	1.30894e-10	5.49229e-09
GRIK2	0.581364	0.212727	-1.45044	5.92121e-09	1.19315e-07
CGAS	2.61364	5.72818	1.13202	1.14337e-09	3.08384e-08
DCBLD1	3.1875	13.457	2.07786	4.00006e-14	1.85745e-11
DACT2	0.536818	0.216364	-1.31098	3.59013e-05	0.000195312
IL31RA	0.4825	1.2425	1.36465	1.5937e-07	1.86558e-06
RAET1E	16.1202	4.99795	-1.68946	4.25216e-07	4.29658e-06
PI16	5.96205	0.7425	-3.00534	1.83103e-11	1.21213e-09
KCNK5	3.885	0.825227	-2.23505	7.51898e-11	3.57083e-09
ZNF704	5.81477	2.75182	-1.07934	9.85303e-07	8.79868e-06
COL1A2	145.938	459.814	1.65569	4.62087e-09	9.75331e-08
FNDC1	1.83795	7.08455	1.94657	5.76218e-07	5.57109e-06
SOX17	2.10114	0.985	-1.09297	2.45545e-05	0.00014092
SBSPON	1.53318	0.765	-1.003	1.40724e-06	1.20143e-05
CA3	23.1741	4.68045	-2.30779	0.00131354	0.00424163
CTHRC1	3.60227	24.4155	2.76082	1.43082e-12	2.16656e-10
DCSTAMP	0.0611364	0.554318	3.18061	3.46096e-08	5.23841e-07
FREM1	1.77682	0.531136	-1.74214	3.24383e-11	1.87246e-09
NIPSNAP3B	0.9925	0.486364	-1.02903	1.56369e-05	9.53174e-05
MAMDC2	11.1455	1.91114	-2.54395	1.33684e-13	4.36346e-11
C8orf34	0.442727	0.190227	-1.21869	3.15356e-05	0.00017483
ALDH1A1	25.1211	4.18591	-2.58529	1.68503e-12	2.36311e-10
SVEP1	5.14341	2.23705	-1.20113	3.22164e-08	4.93886e-07
TRPV6	0.866136	0.169091	-2.3568	5.64219e-11	2.89679e-09
RNF183	0.657727	0.116818	-2.49322	0.000101659	0.000477042
ASB11	1.03409	0.240909	-2.1018	0.00973227	0.0229818
PCDH19	0.813864	0.308409	-1.39994	4.08915e-09	8.91e-08
VEGFD	0.796591	0.236136	-1.75422	8.61313e-06	5.67379e-05
CLDN3	1.8975	0.223636	-3.08487	0.000319321	0.00127704
WNK2	5.43045	1.35795	-1.99964	1.36269e-07	1.64025e-06
AQP7	1.89841	0.365909	-2.37523	1.0527e-09	2.89058e-08
SLITRK5	1.07818	0.175455	-2.61943	1.30265e-09	3.44124e-08
MELK	2.82477	8.22227	1.5414	2.12398e-11	1.35313e-09
LRFN5	0.802727	0.163636	-2.29442	2.47824e-07	2.71696e-06
SLC16A9	4.06364	1.63727	-1.31148	2.04555e-08	3.38164e-07
DEPP1	17.3325	8.3575	-1.05234	0.000207647	0.000878394
OXGR1	0.481818	0.127273	-1.92057	2.81724e-09	6.53432e-08
BEND7	2.46409	0.812045	-1.60142	9.12946e-09	1.70635e-07
NDRG2	60.3768	26.7914	-1.17223	3.0854e-08	4.78283e-07
RNASE7	4.26477	15.7748	1.88708	9.4413e-07	8.47727e-06
BTNL9	3.01864	1.1975	-1.33387	9.7261e-06	6.29832e-05
VWA2	0.979773	0.345909	-1.50205	2.12817e-10	7.78815e-09
CYP2C19	2.1375	0.5775	-1.88803	2.35212e-08	3.78659e-07
E2F7	0.891136	2.33045	1.38689	3.80705e-09	8.41821e-08
SMCO2	0.374091	0.850909	1.18562	5.60536e-06	3.92e-05
IFI27	179.591	491.569	1.45268	2.54517e-11	1.54605e-09
CLMN	6.13091	2.95614	-1.05239	5.19674e-06	3.6732e-05
PDZRN4	0.997273	0.268409	-1.89355	1.77907e-07	2.05154e-06
GPR176	1.43295	3.74682	1.38667	8.57119e-10	2.44343e-08
GPT2	10.4184	5.02727	-1.05129	6.98931e-06	4.71061e-05
AMN	1.79136	0.825	-1.11859	2.49938e-07	2.7344e-06
IKBIP	3.14864	6.85477	1.12238	5.39231e-11	2.80293e-09
TMEM100	1.45273	0.389773	-1.89806	2.05753e-11	1.33109e-09
NETO1	0.166136	1.03977	2.64583	1.21675e-08	2.16823e-07
RAG1	0.182955	0.477045	1.38264	3.40244e-05	0.000186607
SERPINB7	3.555	12.0284	1.75852	1.3794e-06	1.18183e-05
TUB	1.79114	0.700909	-1.35358	1.25627e-08	2.23223e-07
RIC3	4.75818	1.32705	-1.84219	1.50032e-10	6.02854e-09
ZMAT1	2.64159	1.21068	-1.12559	6.283e-07	6.00318e-06
CENPN	3.20182	6.88341	1.10423	2.18091e-09	5.29294e-08
MFAP4	36.6832	9.86795	-1.8943	4.67007e-10	1.48307e-08
WEE1	27.5789	13.5659	-1.02358	1.6846e-09	4.28762e-08
A2ML1	137.295	47.7484	-1.52376	3.67615e-07	3.78222e-06
SERPINB12	9.02318	2.78545	-1.69572	0.00835329	0.0202096
MMP10	1.01977	30.9982	4.92586	3.61225e-14	1.71549e-11
TMPRSS5	0.540227	0.181591	-1.57287	1.17229e-07	1.44776e-06
PCLAF	3.69614	7.99523	1.11312	2.1257e-09	5.17265e-08
LDHD	1.73886	0.796364	-1.12665	1.0486e-06	9.3122e-06
PLIN1	4.49136	0.245227	-4.19496	8.86434e-10	2.5167e-08
GLYATL1	0.381364	0.121364	-1.65183	0.000974476	0.00329386
PLK1	2.64432	6.93159	1.39029	2.08329e-10	7.69543e-09
SCG5	0.286591	2.01841	2.81615	1.29776e-11	9.44876e-10
GREM1	2.83545	16.3043	2.5236	9.65247e-13	1.60078e-10
EVA1C	10.6041	3.92682	-1.43319	2.35656e-09	5.63418e-08
NKX3-1	13.872	1.0075	-3.78333	0.00362977	0.0100288
SGSM1	0.374318	0.0979545	-1.93408	4.17574e-12	4.41452e-10
TMEM92	0.388636	0.965682	1.31313	1.21076e-07	1.48823e-06
CERCAM	4.13364	9.22455	1.15807	3.02275e-06	2.29898e-05
UGT1A6	5.07864	2.37636	-1.09569	4.01236e-09	8.77055e-08
PRR15L	2.31864	0.645227	-1.8454	0.000178646	0.000772873
FN3K	2.82682	1.04136	-1.44071	1.08504e-08	1.96622e-07
LPO	1.79591	0.0509091	-5.14065	0.00122251	0.00398029
CA4	1.00023	0.111136	-3.16993	9.71246e-08	1.23902e-06
RHEBL1	0.217273	0.560682	1.36768	1.07493e-09	2.94003e-08
GPD1	3.54432	0.513864	-2.78605	1.05724e-07	1.32925e-06
TMC4	7.41545	2.09409	-1.82421	6.84904e-07	6.43876e-06
LAIR2	0.368182	0.975909	1.40633	1.34186e-06	1.15483e-05
PSCA	11.9718	2.90273	-2.04416	2.67462e-06	2.0731e-05
PLIN4	3.75955	0.54	-2.79953	3.80466e-09	8.41821e-08
GPT	2.12727	0.856591	-1.31233	0.000136738	0.000616324
TRPV3	3.10614	9.75568	1.65112	5.5211e-07	5.37099e-06
GGT6	7.48227	2.71136	-1.46446	8.0463e-08	1.05613e-06
KLK1	3.89705	0.788636	-2.30495	0.00269666	0.00778814
KLK5	9.19682	30.6825	1.73821	6.75783e-08	9.14583e-07
KLK6	10.8041	28.1109	1.37955	0.000428699	0.00164348
ACER1	1.73068	0.672955	-1.36276	0.00127386	0.00413012
HID1	3.92432	1.69545	-1.21077	0.00047099	0.00178014
TMEM88	2.44659	1.10386	-1.14821	1.01081e-05	6.51572e-05
EVPL	43.722	19.9089	-1.13495	3.49355e-07	3.62289e-06
TK1	4.06114	8.28795	1.02913	3.21273e-06	2.42033e-05
GSDMA	2.40727	7.22591	1.58578	1.13576e-07	1.40651e-06
KRT24	3.305	1.13227	-1.54543	0.000170435	0.000740726
HRASLS5	0.357045	0.142045	-1.32976	6.59766e-09	1.30307e-07
SPINDOC	2.2	4.57977	1.05777	1.0344e-08	1.89356e-07
FADD	4.32091	10.9627	1.3432	6.15131e-09	1.22768e-07
BATF2	0.662045	2.38568	1.8494	8.09959e-07	7.44279e-06
SCARA3	7.085	3.12023	-1.18312	1.13576e-07	1.40651e-06
SCARA5	9.12045	1.28136	-2.83143	7.51437e-12	6.52086e-10
FOXI1	0.506136	0.0290909	-4.12089	0.000409711	0.00158046
KIF5C	0.725682	0.345455	-1.07084	2.40246e-05	0.000138411
ACOX2	3.24295	1.23091	-1.39758	1.23561e-09	3.28909e-08
FAM107A	7.24977	1.23023	-2.55901	6.88735e-12	6.2073e-10
PPDPFL	2.95205	0.391364	-2.91513	0.000918868	0.00313276
DEGS2	2.30432	0.751591	-1.61632	1.92392e-06	1.56425e-05
TAP1	18.5859	43.38	1.22282	6.531e-08	8.86756e-07
SCNN1B	8.55818	1.76364	-2.27875	2.60363e-12	3.1816e-10
RAB31	17.8886	51.155	1.51583	5.954e-12	5.75994e-10
TNXB	21.1561	3.80886	-2.47364	4.61909e-14	1.91441e-11
LGI3	1.25636	0.137045	-3.19653	1.18389e-13	4.12309e-11
BMP1	7.17182	16.833	1.23088	1.49315e-08	2.57046e-07
PHYHIP	0.932727	0.208864	-2.15889	2.85776e-10	9.88672e-09
CCDC110	0.644545	0.218182	-1.56275	5.26113e-06	3.71407e-05
FEN1	3.18909	6.66159	1.06272	7.32521e-10	2.14081e-08
CAVIN2	9.24955	2.32159	-1.99427	1.09666e-11	8.3993e-10
SERINC2	10.8323	24.4382	1.1738	4.44268e-07	4.46318e-06
CHRM1	0.849318	0.0384091	-4.46679	2.25382e-05	0.000131113
COL3A1	126.117	581.91	2.20603	3.54632e-13	8.05477e-11
MUCL3	0.316364	0.100227	-1.65831	4.60137e-05	0.000242436
LRP1B	0.338864	0.0784091	-2.11161	4.17219e-10	1.36167e-08
WFDC12	4.33614	13.7693	1.66698	3.92592e-06	2.88414e-05
CXXC4	0.344318	0.0997727	-1.78702	0.000858476	0.00295677
SHOX2	1.02432	2.07477	1.01829	4.6483e-05	0.000244038
IL12A	0.4875	0.185227	-1.39611	1.1497e-05	7.2911e-05
ATOH8	3.50727	1.15409	-1.60359	2.73297e-07	2.94307e-06
ENHO	0.440227	0.0631818	-2.80067	1.02903e-09	2.83164e-08
STXBP6	1.29523	0.535	-1.27559	5.98233e-09	1.20315e-07
SIGLEC7	0.339773	0.933409	1.45794	1.94594e-07	2.22198e-06
IRS1	3.48341	7.895	1.18044	6.70177e-07	6.33919e-06
ROR2	1.53886	3.14795	1.03255	0.00258742	0.00752669
AR	1.22023	0.505682	-1.27085	3.18533e-07	3.35487e-06
PARM1	5.64909	2.27773	-1.31042	2.73561e-07	2.94307e-06
RSPO1	0.926818	0.308182	-1.5885	2.52617e-08	4.03262e-07
CXCL11	6.53364	13.9043	1.08957	5.94327e-08	8.19425e-07
GPRIN1	0.493182	1.96045	1.991	2.75118e-12	3.3192e-10
STK32A	0.795	0.312273	-1.34815	5.00121e-09	1.03779e-07
GP2	0.660909	0.0422727	-3.96665	0.00278372	0.00800008
RNASE2	0.301364	0.668864	1.15021	6.37264e-05	0.000319718
NPR1	1.79523	0.726818	-1.3045	1.41868e-08	2.46979e-07
CXCL8	15.7341	34.5434	1.13452	0.000422026	0.00162227
COL22A1	0.332727	3.28205	3.30218	1.60003e-08	2.73826e-07
CRCT1	126.043	61.7957	-1.02833	0.00448823	0.0120009
MUC15	10.0752	3.67727	-1.4541	7.32023e-09	1.4207e-07
GJB1	0.444545	0.0390909	-3.50743	1.12283e-07	1.39825e-06
CLIC3	29.125	12.615	-1.20712	1.60249e-06	1.33675e-05
BNC1	7.75	16.2739	1.07029	2.8459e-07	3.04807e-06
CKAP2L	1.49932	3.90455	1.38085	2.07118e-09	5.07791e-08
BUB1	2.58659	5.84545	1.17626	1.34615e-10	5.57014e-09
NLGN1	1.13545	0.231818	-2.2922	6.15792e-11	3.06155e-09
PCDH7	5.35545	14.0395	1.39042	1.01296e-07	1.28067e-06
CALML6	2.12091	0.230682	-3.20071	7.46077e-05	0.000366049
MYRIP	1.53977	0.276591	-2.47689	4.67243e-14	1.91441e-11
SERPINA9	0.129318	0.940227	2.86208	8.00626e-10	2.30757e-08
FAM153A	1.01409	0.251591	-2.01104	3.69375e-08	5.54487e-07
RNF150	3.45659	1.08682	-1.66924	1.11302e-09	3.0235e-08
FOS	339.298	103.872	-1.70774	1.14375e-09	3.08384e-08
CST1	0.440455	25.7266	5.86812	1.95744e-11	1.27423e-09
SEMA3E	0.719545	0.0913636	-2.97739	1.65803e-10	6.47592e-09
KRT8	23.263	9.83636	-1.24184	2.32537e-05	0.000134377
KRT78	112.367	12.38	-3.18213	3.55377e-12	3.97109e-10
METTL7B	0.122273	0.286136	1.2266	0.00127956	0.0041428
KRT75	2.54341	19.9084	2.96854	7.66729e-08	1.01809e-06
KRT6C	272.764	552.996	1.01962	0.00121985	0.00397744
MZB1	9.21159	18.9893	1.04367	0.0107872	0.0250658
KRT4	2931.13	105.905	-4.79061	1.39361e-15	2.24006e-12
LONRF2	1.08773	0.193864	-2.4882	1.05283e-11	8.27066e-10
ELOVL6	5.08	1.70205	-1.57756	2.19824e-10	8.00834e-09
TMC7	0.527955	1.28841	1.28711	1.21416e-07	1.49154e-06
STAT2	31.8291	72.5191	1.18801	1.47974e-10	5.96922e-09
GTSF1	0.374545	2.55182	2.76831	7.67354e-06	5.12616e-05
HTRA3	2.94318	9.24341	1.65105	1.52622e-07	1.8009e-06
CEL	0.823182	0.309773	-1.41	6.55271e-06	4.46302e-05
GPR27	0.663182	0.143864	-2.2047	2.47538e-10	8.8269e-09
CYTL1	1.74386	0.760455	-1.19735	8.80415e-08	1.14055e-06
ZNF415	1.69864	0.841364	-1.01358	5.39527e-07	5.2682e-06
HAS2	1.76591	3.61023	1.03168	0.0232066	0.0474991
PDGFD	3.09682	1.00682	-1.62098	4.54791e-09	9.62697e-08
PLAC1	0.0427273	0.899545	4.39597	1.93708e-12	2.56185e-10
OR13H1	0.0302273	0.401364	3.73099	6.78894e-05	0.000337525
NRTN	3.63114	0.425909	-3.0918	4.28657e-11	2.30717e-09
FUT3	17.7205	4.14227	-2.09692	5.37726e-11	2.80208e-09
MUC7	706.96	2.82932	-7.96503	0.0117514	0.026943
NETO2	3.21682	7.35455	1.193	4.66873e-09	9.83066e-08
CHST11	5.33455	13.0448	1.29003	4.44257e-09	9.43414e-08
KRT19	70.587	24.6202	-1.51956	0.000269726	0.0011047
KRT15	235.174	67.6586	-1.79738	1.73679e-11	1.16814e-09
LURAP1	0.995	0.374773	-1.40868	5.96769e-09	1.20136e-07
TPPP	4.24136	1.69841	-1.32034	7.31912e-09	1.4207e-07
APLN	0.171364	1.23614	2.8507	5.88598e-12	5.72062e-10
KRT13	5825.11	457.892	-3.66921	1.97358e-18	1.031e-14
HOPX	174.248	50.5618	-1.78502	7.75445e-11	3.67431e-09
COL24A1	0.384773	1.19636	1.63658	1.3817e-08	2.41606e-07
LPAR3	2.40727	5.92409	1.29919	4.9099e-09	1.0215e-07
P2RY6	0.799091	2.64	1.72411	1.66657e-07	1.9347e-06
NMRAL2P	3.24977	8.72295	1.42448	0.000793959	0.00277726
DEFB4A	13.5173	131.042	3.27715	1.19886e-05	7.56156e-05
GATM	9.50773	2.37886	-1.99883	8.98147e-15	7.61941e-12
ZNF540	1.165	0.573409	-1.02269	1.62694e-06	1.35552e-05
ANGPTL7	1.8975	0.739545	-1.35939	0.00133125	0.00429685
PRNP	33.878	80.1643	1.24261	9.22167e-12	7.52719e-10
AQP4	0.516136	0.0395455	-3.70617	7.34599e-09	1.42395e-07
MIR31HG	0.585227	1.92545	1.71813	2.29403e-08	3.70735e-07
SCG2	0.3625	0.961818	1.40778	8.44684e-05	0.000407445
MAL	268.361	14.8177	-4.17878	5.37018e-18	1.87025e-14
ANKRD20A4	1.13295	0.356364	-1.66867	2.44397e-10	8.74471e-09
LRRC15	2.46932	7.23886	1.55165	2.79618e-05	0.000157287
CCL11	0.147727	3.66068	4.6311	3.11871e-14	1.62873e-11
MTBP	1.52932	3.24932	1.08725	1.6291e-10	6.38306e-09
ISG20	8.87636	19.7802	1.15602	3.8113e-07	3.89442e-06
ID4	11.1695	2.74636	-2.02398	5.47477e-15	4.97395e-12
C1QTNF4	0.288864	0.118182	-1.28938	8.0616e-06	5.34778e-05
MACROD2	2.15568	1.01659	-1.08441	5.80454e-08	8.04757e-07
RCAN2	9.47364	3.54091	-1.4198	1.06037e-07	1.33078e-06
PRSS27	40.5825	13.1011	-1.63117	1.3029e-07	1.57646e-06
MAB21L4	18.8236	3.41159	-2.46403	1.24022e-10	5.26841e-09
MUCL1	1.10727	15.2539	3.78409	5.49338e-11	2.84133e-09
SNTG2	1.9875	0.524545	-1.92182	4.06072e-11	2.20916e-09
FADS6	0.344773	0.1125	-1.61572	0.00195536	0.00594314
NBEA	2.16795	0.838636	-1.37022	4.8375e-07	4.79073e-06
MYEOV	4.0425	1.98955	-1.02281	3.06357e-05	0.000170366
2021-12-01	0.0870455	0.320909	1.88232	0.00122437	0.00398572
RXFP4	0.459318	0.193409	-1.24784	5.68066e-06	3.95809e-05
ADCY5	1.30523	0.363864	-1.84283	6.08681e-12	5.82205e-10
PARP14	15.4432	35.0325	1.18172	3.14852e-08	4.85546e-07
SYT12	0.341818	0.941364	1.46152	1.8144e-05	0.00010848
SNCG	8.19273	2.91318	-1.49175	5.3323e-10	1.65101e-08
STOX2	6.21409	2.54591	-1.28736	2.08291e-10	7.69543e-09
NDNF	4.01045	0.937273	-2.09722	2.51694e-11	1.53612e-09
OLR1	0.875227	2.15818	1.30209	1.45285e-05	8.94734e-05
AGR3	4.54682	0.257727	-4.14094	2.23017e-05	0.000130063
CSPG4	3.56386	9.35114	1.3917	4.01105e-06	2.9354e-05
ADGRG2	0.73	0.356591	-1.03363	1.00374e-05	6.47751e-05
SUSD5	1.2775	0.504318	-1.34092	2.71994e-08	4.30249e-07
SLCO4C1	0.313636	0.0988636	-1.66558	0.00991824	0.0233391
PIFO	0.317045	0.153864	-1.04304	0.000267163	0.00109699
AC095040.1	0.309545	0.139318	-1.15177	6.61412e-05	0.000330485
CD34	14.3541	6.3225	-1.18289	6.28074e-09	1.24755e-07
TLR10	0.6025	1.32636	1.13844	0.000992842	0.00334497
SNX31	2.28545	0.351136	-2.70238	1.17082e-10	5.09007e-09
SLC16A11	0.900909	0.277273	-1.70008	1.16357e-08	2.08882e-07
GLIS1	0.2375	0.595	1.32496	1.61412e-06	1.34592e-05
CHRNA9	0.223636	0.626591	1.48637	0.00185425	0.00567712
PODN	12.3982	4.92591	-1.33167	1.92612e-06	1.56425e-05
EXO1	1.185	2.48955	1.071	2.85384e-08	4.48038e-07
ABRA	1.84636	0.468636	-1.97815	2.40325e-05	0.000138419
CNTNAP2	0.328864	1.54409	2.2312	9.77732e-09	1.80803e-07
MFSD4A	2.82614	0.817045	-1.79034	2.78316e-06	2.14666e-05
KY	1.24705	0.257273	-2.27714	0.000113009	0.000521405
SLC29A2	1.73614	0.640682	-1.4382	6.07792e-08	8.33908e-07
BRSK2	0.801591	0.359091	-1.15852	1.52049e-07	1.79808e-06
WDR49	1.77841	0.368636	-2.27032	4.4665e-13	9.52368e-11
ODAPH	0.0611364	0.646364	3.40224	9.32243e-07	8.40024e-06
BTC	0.865455	0.199318	-2.11838	1.90831e-10	7.21086e-09
ADGRE1	0.146364	0.566818	1.95333	3.10504e-08	4.8097e-07
SLC22A1	0.558864	1.48636	1.41122	6.6124e-05	0.000330478
CHST2	2.35114	7.32023	1.63853	6.46464e-09	1.2784e-07
UBE2C	6.42227	15.5366	1.27451	6.76571e-10	2.01208e-08
DSG4	0.936818	0.360455	-1.37795	5.74182e-07	5.563e-06
SPSB4	0.0865909	0.618636	2.8368	3.87927e-07	3.96194e-06
WFDC5	3.64977	7.69591	1.07629	0.000501274	0.00187794
MARCKSL1	7.315	16.2102	1.14797	4.55499e-09	9.62697e-08
CADM2	0.75	0.19	-1.98089	7.62034e-10	2.22085e-08
ABO	2.30568	0.727955	-1.66327	4.93939e-07	4.87546e-06
CHST1	0.608864	1.92659	1.66186	1.28735e-08	2.277e-07
PHYHD1	6.99864	2.20955	-1.66332	9.9482e-11	4.50928e-09
CST6	5.42182	16.89	1.63932	0.000895411	0.0030616
NRIP3	0.4075	0.882955	1.11554	6.64409e-08	9.00941e-07
SUGCT	1.05568	3.46136	1.71317	1.02867e-09	2.83164e-08
PRIMA1	1.455	0.235455	-2.6275	1.76326e-13	5.33158e-11
CREG2	0.178636	1.63364	3.19299	1.05694e-10	4.71919e-09
CRYBG2	34.9377	16.133	-1.11478	2.39444e-07	2.63338e-06
AL445665.1	1.19386	0.592045	-1.01186	0.000746167	0.0026471
SPHK1	5.26659	12.0218	1.19071	1.42639e-07	1.70362e-06
CIDEA	2.29341	0.350227	-2.71113	9.14628e-10	2.58271e-08
ZNF135	0.996818	0.482955	-1.04544	4.72942e-07	4.70397e-06
HSD11B2	6.80591	1.83205	-1.89333	3.48954e-07	3.62053e-06
C20orf197	0.122273	0.623864	2.35113	0.000110352	0.000511177
TTTY14	4.09864	1.30909	-1.64658	6.6957e-13	1.20615e-10
BASP1	9.87159	22.3116	1.17644	2.60127e-08	4.12101e-07
DEFB103A	5.11386	35.4266	2.79235	1.77242e-06	1.45828e-05
FKBP9P1	0.262273	0.825455	1.65412	7.09529e-06	4.77806e-05
VSIG10	6.04341	2.96432	-1.02766	3.33825e-07	3.48598e-06
GRIN1	0.927045	0.158182	-2.55106	0.00487978	0.0128747
SOX11	0.0152273	0.390455	4.68043	9.48051e-15	7.61941e-12
FUT2	19.6898	9.51341	-1.04941	4.4156e-06	3.1859e-05
MUC20	7.65364	3.53773	-1.11332	1.32248e-05	8.24461e-05
SHMT1	13.8382	6.45136	-1.10098	2.47151e-09	5.8955e-08
HCG4	0.402955	1.19682	1.57051	1.72153e-08	2.91752e-07
EPS8L2	50.2966	22.89	-1.13574	3.8113e-07	3.89442e-06
LINC00982	0.576364	0.2	-1.52698	1.6797e-05	0.000101413
SPACA4	0.696591	0.237045	-1.55515	2.70543e-07	2.91706e-06
DEFB103B	5.11386	35.4266	2.79235	1.77242e-06	1.45828e-05
FBXO39	0.188636	0.440909	1.22487	1.67973e-06	1.39174e-05
KCNA2	0.560227	0.276136	-1.02063	0.000247886	0.00102734
LRRN4CL	1.76273	0.706591	-1.31886	1.29829e-09	3.43952e-08
SAMD9L	7.29364	17.238	1.24088	5.17438e-07	5.07427e-06
AL161742.1	0.974091	0.400682	-1.2816	6.97584e-07	6.54839e-06
AGTRAP	7.3825	16.692	1.17698	9.87218e-14	3.61265e-11
CRACR2B	8.76455	1.78977	-2.2919	0.00177519	0.00547452
NAALADL2	4.34864	1.55409	-1.48449	6.30079e-09	1.25034e-07
AC098864.1	0.334318	1.32568	1.98744	3.27818e-08	5.00737e-07
ZNF114	0.254545	1.65273	2.69885	8.4818e-14	3.16492e-11
SPINK6	0.785227	5.05795	2.68737	0.000403721	0.0015608
GLDC	0.531591	2.555	2.26493	0.00594455	0.0152376
LINC00314	0.450455	0.0772727	-2.54335	2.09125e-06	1.67529e-05
CA8	0.474773	0.160909	-1.56099	7.67071e-07	7.10178e-06
ERBB4	1.04091	0.190227	-2.45205	4.66894e-07	4.65247e-06
CSRNP3	1.38659	0.549773	-1.33463	1.3608e-07	1.63986e-06
DYNAP	6.60114	0.921591	-2.84052	2.10946e-11	1.35212e-09
ERFE	0.334318	0.682727	1.03009	2.83836e-05	0.000159565
RIIAD1	0.7125	0.0990909	-2.84607	1.48554e-05	9.10619e-05
TMEM52	2.69955	0.426364	-2.66256	1.48866e-07	1.77147e-06
MSC	1.41727	5.18114	1.87015	1.56662e-08	2.68446e-07
APOLD1	9.65932	3.9625	-1.28551	0.000141519	0.000633406
AURKB	2.93091	6.43205	1.13393	6.70404e-07	6.33919e-06
TRIML2	0.0236364	0.809545	5.09803	3.19219e-08	4.91193e-07
PER1	42.3193	16.96	-1.31918	5.51793e-06	3.86181e-05
ALOXE3	1.355	3.52568	1.37961	1.24836e-05	7.83824e-05
TMEM125	1.48523	0.682955	-1.12082	7.2264e-05	0.000355997
NSUN7	1.31091	0.467955	-1.48613	1.31512e-08	2.31354e-07
EGR3	10.9486	4.46068	-1.29542	2.09171e-06	1.67529e-05
FJX1	1.8175	3.94227	1.11707	2.23734e-07	2.48595e-06
LSMEM2	0.465682	0.169545	-1.45767	2.99623e-09	6.88013e-08
FCER1A	8.00682	2.2925	-1.80431	2.58671e-10	9.10291e-09
ARL14	0.630909	1.80273	1.51468	1.29375e-06	1.1183e-05
SYCN	0.592727	0.219318	-1.43434	0.00397869	0.0108436
MRGPRX3	0.171591	0.356591	1.0553	0.00656292	0.0165049
ABCA13	1.20545	2.55841	1.08567	0.0102777	0.0240275
ITLN1	1.81432	0.0352273	-5.68659	0.00483884	0.0127909
NRXN1	2.45705	0.313636	-2.96976	3.07332e-13	7.46297e-11
CCR8	0.498182	1.57795	1.66331	2.78572e-08	4.39324e-07
C3orf80	0.403409	0.816136	1.01657	0.00138924	0.0044565
TMEM150B	0.276364	0.673864	1.28589	4.71561e-05	0.000247371
XIAPP3	0.0859091	0.33	1.94158	3.64615e-07	3.75963e-06
TH	0.0920455	0.697045	2.92083	7.43313e-05	0.000364864
PNPLA1	0.285682	0.728636	1.35079	1.45726e-06	1.23301e-05
FZD2	0.523636	1.46023	1.47956	6.77903e-09	1.33511e-07
MAB21L1	1.14568	0.326591	-1.81065	2.08442e-08	3.43471e-07
SHISA2	0.680682	1.93114	1.5044	2.41081e-05	0.000138697
S1PR5	1.2675	2.94886	1.21817	4.1543e-07	4.20927e-06
ARSJ	2.03409	4.62841	1.18613	1.92412e-06	1.56425e-05
HOXC9	0.164091	0.752273	2.19676	5.26616e-09	1.08415e-07
HOXC10	0.185455	0.676364	1.86673	7.34729e-05	0.000361245
LINC01559	0.274545	0.873409	1.66961	0.00586336	0.0150628
CXCR2	5.56068	1.84091	-1.59484	3.14677e-08	4.85546e-07
GREM2	2.64477	0.181818	-3.86258	4.71655e-13	9.75812e-11
RPH3AL	2.99477	1.38409	-1.11351	1.13329e-07	1.40651e-06
ADIPOQ	3.97227	0.232955	-4.09184	5.63308e-10	1.72594e-08
HLA-V	0.106591	0.515455	2.27376	1.7442e-11	1.16816e-09
PENK	1.37568	0.662955	-1.05316	1.89001e-05	0.000112262
HIST3H2BA	0.126364	0.308636	1.28833	1.5217e-05	9.30838e-05
TMEM132C	1.01591	0.0920455	-3.46428	9.43431e-13	1.57711e-10
HEPHL1	4.26136	20.7584	2.28431	2.67709e-09	6.3067e-08
OFCC1	0.238864	0.922273	1.94901	7.28585e-09	1.41887e-07
DDX60L	7.73091	22.0509	1.51213	4.5365e-12	4.70415e-10
SYNE4	0.544318	0.270227	-1.01028	0.0231787	0.0474938
AATK	2.18045	0.797955	-1.45025	1.64151e-09	4.20086e-08
DDN	0.292727	2.27295	2.95694	0.000879153	0.00302201
MAB21L2	3.03364	1.51318	-1.00346	1.56285e-06	1.31004e-05
PLAG1	0.688182	1.48864	1.11313	0.0018513	0.00567445
AMIGO1	0.681136	0.288409	-1.23983	2.84906e-08	4.47623e-07
GPR3	0.406591	0.185909	-1.12898	0.00100302	0.00337451
SLC2A4	2.13841	0.442045	-2.27427	2.08098e-07	2.34923e-06
CLDN7	36.3191	9.16432	-1.98663	7.95043e-12	6.74571e-10
CHST15	6.29409	12.6625	1.00849	7.71994e-10	2.23739e-08
USH1G	1.09318	0.530909	-1.042	0.000197167	0.000840817
FAM89A	3.27568	6.73591	1.04008	1.11872e-06	9.83461e-06
KCNIP1	0.434091	0.197045	-1.13947	8.54477e-05	0.000411125
RGMA	8.97091	3.28773	-1.44816	3.76982e-10	1.24446e-08
LDOC1	4.82841	1.95864	-1.3017	3.57443e-10	1.18767e-08
FAM153B	1.09864	0.200909	-2.4511	5.15919e-10	1.61146e-08
NLRP10	0.287727	1.60932	2.48368	1.05446e-10	4.71819e-09
NXPH4	0.784318	1.71705	1.13042	0.00210145	0.00631677
CACNB4	2.45477	0.365682	-2.74693	1.82061e-13	5.35822e-11
KPNA2	11.6661	24.4234	1.06594	1.6306e-10	6.38306e-09
NXPH3	0.959545	0.316591	-1.59973	3.6404e-10	1.20746e-08
TSPAN10	1.07295	3.975	1.88937	2.08177e-10	7.69543e-09
RGS6	0.785	0.291591	-1.42875	1.84613e-08	3.09356e-07
CCDC87	0.145455	0.368409	1.34074	4.09347e-07	4.15633e-06
OTOP3	1.58955	0.641136	-1.30991	3.26674e-06	2.45988e-05
GJC1	1.9775	3.97318	1.00662	7.13749e-09	1.39128e-07
SPNS2	14.522	6.985	-1.05591	9.92113e-06	6.40444e-05
MCEMP1	0.151364	0.334091	1.14222	3.51788e-05	0.000191881
SLC25A21	0.993636	0.261818	-1.92415	1.0422e-10	4.6935e-09
OTOP2	1.20727	0.281364	-2.10124	2.97374e-08	4.64418e-07
PCP4	0.468636	0.0481818	-3.28191	8.98525e-07	8.14206e-06
GPC6	0.542045	1.93932	1.83906	2.21972e-06	1.766e-05
ANKRD20A2	0.465455	0.0727273	-2.67807	9.06271e-10	2.56605e-08
GBP6	140.681	26.385	-2.41464	4.99277e-12	5.01581e-10
GRIN2A	0.3825	0.115682	-1.7253	1.76376e-06	1.45387e-05
CCR3	0.152273	0.438409	1.52562	4.99215e-05	0.000258972
BMP8A	0.187955	0.612045	1.70325	3.31296e-07	3.47005e-06
ASCL2	0.514773	1.20545	1.22757	8.26808e-07	7.56435e-06
MACC1	10.9795	3.61409	-1.60311	1.27523e-10	5.37241e-09
ACP7	0.8275	3.53955	2.09673	2.95869e-06	2.26323e-05
B3GALT5	1.36432	0.202273	-2.75381	5.10365e-06	3.61879e-05
MAATS1	0.896136	0.236364	-1.92271	2.57415e-10	9.10291e-09
GPR39	0.174773	1.09	2.64078	6.21011e-13	1.15426e-10
FAM3B	13.6907	0.585455	-4.54749	5.9794e-14	2.35746e-11
ARSI	1.42341	4.17523	1.5525	2.74444e-09	6.41987e-08
KCNH8	0.272273	0.135682	-1.00483	0.000102522	0.000480338
NPW	0.234091	0.474318	1.01879	0.0194024	0.0409279
TMPRSS2	5.80477	1.25182	-2.21321	3.88668e-08	5.77173e-07
RPL11P4	0.144318	0.326591	1.17823	0.00790916	0.0193343
SPRR4	1.23705	10.8057	3.12682	7.45821e-07	6.92652e-06
PCDH9	0.911818	0.422727	-1.10902	1.99782e-05	0.000118061
CDR1	143.374	37.508	-1.93451	3.99058e-08	5.87313e-07
TACSTD2	207.917	90.8484	-1.19447	1.58831e-10	6.27398e-09
S100A7A	46.7591	175.062	1.90455	1.56483e-06	1.31004e-05
SLIT3	11.9143	4.71795	-1.33646	8.04314e-08	1.05613e-06
KCND2	0.237955	0.530682	1.15716	0.000904434	0.00309162
IRS3P	0.840227	0.313182	-1.42378	7.57727e-07	7.02461e-06
NCMAP	0.537727	0.116364	-2.20823	1.67841e-09	4.28231e-08
GAST	0.0690909	1.21977	4.14197	5.69638e-09	1.15677e-07
DHRS7C	1.04636	0.134545	-2.95922	0.00367528	0.0101471
NELL2	2.47477	17.3309	2.80798	2.47818e-09	5.90469e-08
LRRC26	9.95114	0.296591	-5.06831	2.07481e-05	0.000121956
SMIM10	1.25568	0.564318	-1.15389	2.24209e-08	3.63466e-07
B3GALT5-AS1	0.357045	0.0970455	-1.87938	0.0136627	0.0305082
ZBTB7C	10.3327	2.58614	-1.99835	3.30205e-12	3.77873e-10
TCEAL2	1.40682	0.171591	-3.03539	2.46247e-12	3.13755e-10
CLCNKB	1.05705	0.0293182	-5.1721	2.6045e-05	0.000147971
LCN12	0.375909	0.182273	-1.04429	0.000324486	0.00129349
USP18	1.55432	5.16068	1.73128	1.91629e-09	4.76833e-08
SORCS2	1.27614	3.16136	1.30876	1.49945e-06	1.26421e-05
IFNE	1.02159	2.9575	1.53356	6.67942e-08	9.04557e-07
ROBO2	3.25409	0.7875	-2.0469	4.70449e-12	4.79537e-10
CA13	3.69182	1.3725	-1.42753	4.1946e-10	1.36167e-08
MAFF	11.9091	4.91591	-1.27653	5.29493e-09	1.08703e-07
ANKS1B	1.94091	0.5	-1.95673	6.18287e-11	3.06155e-09
KRT76	27.7836	0.810909	-5.09855	2.4173e-06	1.89894e-05
FLRT2	4.88909	15.948	1.70573	1.26944e-06	1.09976e-05
ADSSL1	6.56886	2.49295	-1.39779	0.000770382	0.00270824
INPP5J	1.12568	0.386818	-1.54107	3.21405e-08	4.93886e-07
NPY2R	0.434091	0.0293182	-3.88813	1.22567e-09	3.27514e-08
MFSD6L	0.489545	0.130682	-1.90538	9.62425e-05	0.000454893
MAGEA11	0.0345455	0.443636	3.68281	0.00465184	0.0123828
PPIL6	0.964773	0.3525	-1.45257	7.47962e-12	6.52086e-10
CDNF	1.07795	0.507045	-1.08811	0.000311406	0.00125089
KLHL33	0.362045	0.106591	-1.76409	0.0011507	0.00378639
RBM11	0.500909	0.155227	-1.69017	4.83317e-07	4.78871e-06
CD24P4	124.622	54.4902	-1.19349	8.88349e-08	1.1487e-06
NUPR2	0.311591	0.123864	-1.3309	8.98961e-06	5.88124e-05
PRKN	1.05386	0.428636	-1.29786	9.0913e-09	1.70531e-07
METTL7A	21.045	9.46545	-1.15273	4.4907e-08	6.50296e-07
KRT6B	277.113	868.691	1.64837	3.60461e-09	8.02151e-08
ROR1	2.71682	0.967727	-1.48925	2.82096e-11	1.69104e-09
PDE6G	0.244091	0.500455	1.03582	0.00014813	0.000659421
DLK1	0.961136	0.256591	-1.90527	1.95786e-06	1.58633e-05
PBX1	19.0048	7.1775	-1.40481	2.02711e-10	7.56952e-09
KRT79	0.247273	1.13364	2.19678	0.0221394	0.0457727
NTF3	0.846136	0.218636	-1.95236	3.00626e-09	6.8956e-08
PMEL	4.07091	1.00591	-2.01685	1.37224e-05	8.52644e-05
SYN3	0.518182	0.186818	-1.47182	5.62661e-05	0.000287255
POU3F1	1.005	2.40091	1.25639	6.84364e-07	6.43876e-06
ADARB2	1.00295	0.3025	-1.72925	4.32647e-06	3.14019e-05
IFIT1	8.26455	37.4957	2.18172	1.0606e-08	1.92716e-07
SLC52A2	4.51568	9.32205	1.0457	2.80532e-10	9.72138e-09
TMPRSS11B	110.723	6.89182	-4.00593	1.29609e-13	4.32935e-11
IFITM1	44.7418	93.1757	1.05833	1.76112e-06	1.45226e-05
LCE3E	12.6073	45.882	1.86367	2.6781e-06	2.07418e-05
SLITRK2	0.354545	0.12	-1.56294	3.1263e-10	1.06396e-08
DLEU7	0.364773	0.828864	1.18414	4.52283e-07	4.53716e-06
CD300LF	0.558182	1.61977	1.53698	4.37305e-08	6.37049e-07
CYP4Z1	0.861136	0.150909	-2.51256	3.93581e-10	1.29312e-08
KIF18B	1.44841	3.23955	1.16132	1.13329e-07	1.40651e-06
CYP4F12	8.93455	1.57705	-2.50217	1.23e-12	1.93248e-10
SOWAHB	1.08795	0.460909	-1.23906	3.9706e-07	4.04873e-06
THBS2	13.3864	38.7436	1.5332	1.06895e-09	2.92751e-08
ANKRD37	5.65841	2.34545	-1.27053	3.44205e-11	1.91838e-09
CYP4X1	3.77409	1.05841	-1.83423	1.02971e-09	2.83164e-08
KRT3	2.985	0.264091	-3.49862	1.02142e-08	1.87553e-07
AQP7P1	0.534773	0.241818	-1.145	0.000791122	0.00277324
PCLO	1.15682	0.493636	-1.22864	8.27359e-07	7.56608e-06
INSIG1	18.8002	8.78205	-1.09812	1.27356e-07	1.54723e-06
ANKRD20A5P	34.8555	2.52114	-3.78924	6.93845e-11	3.34904e-09
CYP4F3	4.60091	1.86886	-1.29976	2.14346e-08	3.50144e-07
PDE2A	6.57886	3.17909	-1.04922	1.21689e-06	1.06083e-05
CYP27C1	0.576818	2.50705	2.1198	1.09121e-11	8.3993e-10
MST1L	0.896818	0.410227	-1.12839	8.97943e-06	5.87642e-05
VSIG10L	15.2541	6.99409	-1.12499	6.29067e-05	0.000315805
LILRB4	2.63	7.63955	1.53842	9.64294e-07	8.62495e-06
TNFRSF4	1.00955	2.74159	1.44131	2.79501e-07	2.99818e-06
KRT16	522.821	1478.53	1.49977	5.41658e-08	7.58886e-07
KRT14	1044.34	3166.86	1.60046	1.57942e-09	4.06448e-08
MAPT	2.57023	0.933182	-1.46167	7.68549e-09	1.48216e-07
TMEM17	2.39341	1.04045	-1.20185	3.71884e-07	3.82237e-06
TNFRSF18	1.39227	2.98136	1.09853	7.6189e-07	7.05694e-06
SERPINA11	0.475455	0.120227	-1.98354	0.0239555	0.0488142
TMEM232	0.842045	0.399091	-1.07718	0.000291942	0.00118409
CYP4A11	0.629091	0.176818	-1.831	5.21812e-08	7.38038e-07
TMPRSS11A	29.7045	4.44386	-2.7408	6.11465e-13	1.1511e-10
ANGPTL5	0.867273	0.0854545	-3.34326	1.76743e-12	2.44584e-10
LCE2A	1.42636	3.56591	1.32193	0.000105573	0.000492798
LCE2D	0.895682	1.93841	1.11381	9.02292e-06	5.89197e-05
MAGED4B	1.37659	3.28364	1.25419	3.08321e-06	2.33547e-05
WDR86	1.01091	2.4925	1.30194	0.000107649	0.000500972
CIDEC	1.78295	0.15	-3.57124	6.89771e-07	6.48087e-06
MAGI2	1.02477	0.384318	-1.41493	1.59204e-09	4.09191e-08
LUZP2	0.583409	0.237955	-1.29382	7.64739e-06	5.11032e-05
FPR3	4.2425	8.80682	1.05371	5.09744e-06	3.61562e-05
COL4A1	19.1116	73.0155	1.93375	3.10719e-13	7.46297e-11
NANOS3	0.175455	0.405	1.20682	0.000151129	0.000668627
ISG15	15.2702	115.783	2.92263	1.9363e-15	2.37401e-12
PERM1	4.44523	1.86409	-1.25378	2.9958e-08	4.6699e-07
ERC2	0.582273	0.231136	-1.33295	0.0236445	0.0482873
AMTN	0.316591	18.358	5.85764	2.85653e-07	3.05088e-06
THSD4	16.0232	4.5275	-1.82337	4.56899e-12	4.70415e-10
AMY1C	0.438182	0.0372727	-3.55534	0.0234276	0.0479286
DNAH17	0.533182	3.23705	2.60198	1.3393e-11	9.68371e-10
LCN10	1.93091	0.532955	-1.8572	1.45184e-05	8.94654e-05
COL14A1	32.2443	12.2468	-1.39664	3.38624e-09	7.60032e-08
DNER	0.187955	0.634091	1.75431	4.96948e-05	0.000258378
NWD1	0.355455	0.0472727	-2.91059	0.000214502	0.000904569
RAB42	0.534318	1.09523	1.03546	4.58988e-06	3.29701e-05
COL4A5	5.26977	15.5014	1.55658	5.54683e-08	7.73742e-07
AGRN	10.2645	25.5764	1.31714	4.91294e-09	1.0215e-07
FAM166A	0.452955	0.140227	-1.6916	2.61971e-08	4.14708e-07
HEPACAM2	0.602273	0.0286364	-4.3945	7.05932e-06	4.75537e-05
PLA2G2A	30.1173	6.95545	-2.11437	1.29139e-06	1.11785e-05
SLC38A3	0.703409	0.141136	-2.31727	1.37028e-09	3.5915e-08
TCTEX1D4	4.34795	2.00409	-1.11739	5.89086e-07	5.67389e-06
SLC24A5	0.396591	0.0818182	-2.27716	1.85949e-05	0.000110543
SERPINA5	1.21477	0.21	-2.53223	2.42461e-10	8.70133e-09
NCCRP1	39.8693	15.5852	-1.3551	7.05008e-07	6.59733e-06
AC010969.1	0.370909	0.109091	-1.76553	3.91724e-09	8.58915e-08
HBA2	100.061	18.4302	-2.44074	4.08253e-09	8.90487e-08
IGFL3	0.183182	0.793636	2.1152	3.00402e-06	2.29346e-05
LINC00319	0.346818	0.717727	1.04926	0.00343578	0.00957381
QRFP	0.518636	0.210909	-1.2981	0.000118052	0.000541441
FAM221A	3.01091	1.08295	-1.47523	1.54077e-10	6.15602e-09
NOXA1	1.535	0.551364	-1.47716	3.89401e-09	8.5629e-08
BCL2L15	1.01205	0.359545	-1.49303	0.00212921	0.00638461
SPRED3	0.287273	0.616364	1.10136	1.95916e-05	0.000116006
PRELP	8.37705	1.82591	-2.19783	1.78802e-11	1.1911e-09
SHISA6	0.336364	0.0993182	-1.75989	4.7099e-08	6.78278e-07
ZDHHC11	10.4016	2.81909	-1.8835	4.23616e-13	9.22071e-11
CALHM6	1.89955	5.06773	1.41568	5.40607e-06	3.79876e-05
ENTPD8	0.666136	0.05	-3.73582	1.82686e-05	0.000108851
LRRK2	5.30682	2.64	-1.00731	1.85569e-08	3.10257e-07
C9orf152	1.15	0.1	-3.52356	1.5752e-06	1.31819e-05
RELN	1.83659	0.630455	-1.54257	1.14126e-09	3.08384e-08
FAM111B	1.81023	3.82818	1.08049	1.39349e-07	1.6725e-06
APOD	79.1089	16.1634	-2.29111	2.08442e-10	7.69543e-09
PLAC9	13.7732	3.42477	-2.00778	6.5664e-11	3.20588e-09
CLDN4	54.0207	18.4955	-1.54634	7.68342e-08	1.01809e-06
FHIT	1.74023	0.846364	-1.03993	1.03447e-07	1.30504e-06
ALKAL2	2.33114	0.4525	-2.36504	8.10359e-10	2.33204e-08
AC073349.1	0.772045	0.276136	-1.4833	4.89367e-08	6.9944e-07
S100A14	420.084	127.95	-1.71509	3.70939e-11	2.04516e-09
CXCL17	15.1695	4.50068	-1.75296	1.08664e-08	1.96622e-07
SH2D5	0.429091	3.02273	2.8165	1.34041e-10	5.57014e-09
ZFP92	0.137045	0.362955	1.40513	1.90342e-06	1.55245e-05
GJB4	0.683864	1.39727	1.03083	0.0037283	0.0102569
ZNF676	0.635227	0.249318	-1.34928	2.77249e-08	4.37567e-07
COLCA1	2.49318	0.488636	-2.35115	4.69241e-08	6.77627e-07
HRCT1	0.722955	0.255909	-1.49827	3.05322e-05	0.000169862
SFTA2	1.45841	0.16	-3.18825	1.01854e-06	9.07611e-06
CGB7	0.324091	0.705	1.12122	0.000153296	0.000676651
ADH7	32.3766	7.86341	-2.04172	1.7706e-10	6.77626e-09
CD55	38.4007	17.6095	-1.12477	2.04737e-07	2.31504e-06
SLC35F1	0.413409	0.125455	-1.72041	3.99667e-11	2.18053e-09
RFX8	0.267955	0.861591	1.68501	4.39204e-10	1.41849e-08
ESRRG	0.954773	0.258864	-1.88297	3.15508e-05	0.00017483
SULF2	24.8068	60.7314	1.29171	2.74551e-11	1.65332e-09
AJAP1	0.901364	2.52864	1.48818	0.00158337	0.00497863
XRCC2	0.652727	1.53523	1.2339	8.41036e-08	1.09677e-06
MMP1	2.45364	172.906	6.13892	2.15011e-15	2.37401e-12
ADH1B	11.0282	0.727727	-3.92165	9.17746e-12	7.52719e-10
WNK3	0.348864	0.174091	-1.00282	0.000137395	0.000618749
FAM180B	0.467273	0.0606818	-2.94493	1.33926e-10	5.57014e-09
COL27A1	6.35818	18.7055	1.55677	6.89172e-12	6.2073e-10
MAML3	4.41091	1.74205	-1.34029	1.51926e-12	2.20461e-10
ADA	2.58	5.41864	1.07056	6.19956e-11	3.06255e-09
ZFP28	1.82409	0.8875	-1.03936	3.11368e-09	7.07567e-08
KIAA1211L	5.10409	2.18864	-1.22162	4.1577e-07	4.20927e-06
SCN8A	0.1675	0.674091	2.00878	6.31743e-07	6.02781e-06
LAMB3	20.0175	56.6443	1.50067	1.75731e-05	0.000105338
PDLIM7	16.9636	36.6943	1.11311	2.34159e-07	2.58205e-06
TMEM26	0.163409	0.445227	1.44605	1.50832e-07	1.78672e-06
SMIM10L2B	0.394318	0.153864	-1.35771	1.09763e-09	2.99426e-08
MAGEA6	0.143636	2.43045	4.08073	0.00201826	0.00610061
CYSRT1	47.6889	16.8334	-1.50233	4.54073e-07	4.54203e-06
FAM110D	1.33409	0.463182	-1.52621	1.91442e-09	4.76833e-08
C6orf141	3.14341	10.3943	1.72539	7.88303e-09	1.51401e-07
RAMP2-AS1	1.89364	0.831136	-1.188	1.16039e-07	1.43495e-06
BLM	1.0675	2.21318	1.05189	1.56038e-09	4.02805e-08
AC090673.1	0.672273	4.285	2.67218	8.79594e-13	1.486e-10
DIO3	0.561136	0.164545	-1.76987	1.09923e-08	1.98698e-07
FABP12	0.455	0.132045	-1.78483	2.27052e-05	0.000131974
CYP2F1	1.26045	0.443636	-1.50649	1.90998e-07	2.18385e-06
COL13A1	0.886136	1.88727	1.0907	1.08411e-07	1.35572e-06
SLC28A3	1.95159	7.67659	1.97582	6.96342e-09	1.36264e-07
MYO5A	9.58636	19.1882	1.00116	1.27523e-10	5.37241e-09
SSPO	0.758182	0.2675	-1.503	2.29013e-08	3.70391e-07
COL4A6	1.01477	4.83159	2.25134	1.26685e-11	9.30907e-10
SERPINB2	68.877	33.0618	-1.05886	9.92686e-07	8.85703e-06
DPP4	1.94886	4.13455	1.0851	4.4838e-05	0.000236847
SERPINB13	133.088	65.7236	-1.01789	3.64775e-05	0.000197829
PDCD1LG2	1.30682	3.12568	1.25811	1.77056e-06	1.45828e-05
NMB	1.26273	2.84636	1.17258	3.26384e-07	3.42276e-06
HOXC6	0.162727	0.663409	2.02744	2.00048e-08	3.31762e-07
CFD	48.1582	5.42409	-3.15033	8.46222e-17	2.50071e-13
OCLN	9.59568	3.52136	-1.44625	2.96316e-09	6.8267e-08
ZNF677	4.42523	2.08409	-1.08633	2.81434e-09	6.53432e-08
AL592490.1	0.510682	0.0952273	-2.42298	1.04809e-11	8.26447e-10
KEL	0.364318	0.145	-1.32915	0.000279539	0.00113975
ENTPD7	4.00091	8.83432	1.14279	2.02859e-10	7.56952e-09
ZNF273	7.56295	3.74636	-1.01346	5.4149e-08	7.58886e-07
SIRPA	7.57682	17.0657	1.17143	2.07286e-09	5.07791e-08
SULT1C4	0.966364	0.479545	-1.0109	1.68922e-05	0.000101782
ADH4	1.14659	0.167727	-2.77316	4.29449e-09	9.23514e-08
TOR4A	1.26	2.77432	1.13871	9.43507e-07	8.47615e-06
TMEM229B	0.919773	2.18591	1.24888	1.2012e-05	7.5701e-05
SVIP	3.12841	1.35182	-1.21053	2.60926e-09	6.16777e-08
ZNF334	1.01795	0.432273	-1.23566	0.000100394	0.000471847
AFDN-DT	0.551364	0.220455	-1.32252	1.13016e-05	7.17152e-05
PEG3	2.92909	0.739091	-1.98663	1.7259e-09	4.37574e-08
BMS1P9	0.498182	0.0761364	-2.71001	1.5757e-07	1.84976e-06
MYL4	0.241136	1.19909	2.31402	9.68588e-06	6.28559e-05
HOXC4	0.214091	0.645227	1.59158	8.82987e-09	1.66976e-07
NTRK1	0.112045	0.370227	1.72433	1.37495e-07	1.65215e-06
SH3BGRL2	14.91	2.21409	-2.75149	6.46335e-14	2.50108e-11
ANKRD35	5.27818	2.44409	-1.11074	2.00022e-07	2.26842e-06
B3GNT6	2.53455	0.179091	-3.82296	6.3368e-06	4.33575e-05
PLN	6.32023	2.0375	-1.63318	1.48195e-05	9.09312e-05
C2CD4A	0.175682	0.467955	1.4134	2.43971e-05	0.000140171
WDHD1	2.13705	4.99227	1.22408	1.98627e-12	2.61038e-10
SLC34A3	0.286136	0.134773	-1.08617	6.1253e-06	4.2145e-05
ARC	1.21977	0.355227	-1.7798	3.68508e-06	2.72482e-05
ZNF536	0.548636	0.095	-2.52985	7.60796e-12	6.54222e-10
RYR2	0.641818	0.215227	-1.5763	8.87935e-05	0.000424778
FAM3D	32.033	2.43841	-3.71554	1.42163e-11	1.02083e-09
ABCA4	0.266818	0.552727	1.05071	0.000217512	0.000916047
PPP1R14C	5.18273	11.2545	1.11872	2.42051e-08	3.87579e-07
MSRB1	6.36159	12.8198	1.01091	1.0595e-08	1.92716e-07
COLGALT2	1.03	0.343864	-1.58274	6.06415e-08	8.32566e-07
EGFL6	1.23818	4.00591	1.69391	4.11547e-09	8.92134e-08
APCDD1L	0.356591	0.953864	1.41951	2.78393e-05	0.00015697
PAX9	20.4777	3.96795	-2.36759	2.76328e-12	3.3192e-10
ARHGAP11A	4.25523	8.88636	1.06236	1.49337e-08	2.57046e-07
SUCNR1	0.280455	0.725	1.37021	6.96094e-07	6.53734e-06
CES1	12.762	3.12045	-2.03203	5.29098e-08	7.46626e-07
C1orf68	0.648864	1.32705	1.03223	1.25685e-06	1.09248e-05
POU3F3	0.402727	0.0934091	-2.10817	0.00820433	0.0199068
RASGEF1A	0.510909	1.26295	1.30566	5.74313e-07	5.563e-06
CSAG1	0.149318	0.611818	2.03471	5.69608e-06	3.96751e-05
ZFP2	0.3925	0.18	-1.1247	1.51154e-07	1.78953e-06
TGM2	5.35432	13.2268	1.30469	6.63251e-05	0.000330716
RORB	0.529091	0.218636	-1.27498	1.91176e-06	1.55864e-05
RN7SKP255	0.612045	0.197727	-1.63013	0.00688927	0.0171911
AC004988.1	0.219773	0.559318	1.34766	6.234e-07	5.96181e-06
RHOT1P2	22.2989	1.47455	-3.91863	5.41222e-11	2.8063e-09
LINC02487	8.34364	0.518409	-4.00851	2.58026e-12	3.1816e-10
CAPN8	0.762045	0.141591	-2.42815	0.000108879	0.000505474
SAMD5	3.37614	1.06159	-1.66915	1.96431e-06	1.58828e-05
FCGR3A	4.71659	16.9427	1.84485	6.41978e-10	1.9164e-08
PRR9	0.656818	9.05432	3.78504	3.44209e-08	5.22718e-07
ADAMTSL4-AS1	6.96341	3.28182	-1.0853	3.35864e-05	0.000184447
PLPP4	0.0925	1.36364	3.88186	3.95712e-12	4.28435e-10
PNLIPRP3	1.01318	6.77705	2.74176	4.3353e-06	3.14332e-05
RBM20	1.35955	0.367727	-1.88642	1.86242e-07	2.13831e-06
LDLRAD1	0.651818	0.0604545	-3.43055	0.000459625	0.00174434
LINC01270	0.144545	0.369091	1.35245	2.31886e-09	5.57752e-08
GGTA1P	11.2877	3.97636	-1.50523	1.78984e-11	1.1911e-09
GPRIN2	1.26886	0.445682	-1.50945	4.77042e-09	1.00201e-07
TCEA3	13.9075	4.06773	-1.77357	6.41647e-10	1.9164e-08
COL5A2	12.907	62.0755	2.26586	1.55875e-16	3.61908e-13
SMIM5	3.32659	1.26727	-1.39232	4.78227e-09	1.00201e-07
SP5	0.884091	0.263864	-1.7444	5.11299e-08	7.26308e-07
NXPE2	1.84477	0.0929545	-4.31077	0.00239174	0.00704211
CASP12	0.295909	0.133409	-1.1493	9.04199e-06	5.90257e-05
CDSN	8.82614	32.4695	1.87923	7.34417e-08	9.82482e-07
PSORS1C1	1.74636	5.16136	1.5634	7.68141e-08	1.01809e-06
MUC21	111.517	3.51386	-4.98806	5.68709e-14	2.28533e-11
FAM153C	1.06795	0.153409	-2.79939	3.66087e-11	2.02375e-09
C10orf113	1.71795	0.806818	-1.09038	1.15605e-05	7.31408e-05
MAMDC2-AS1	3.55091	0.911136	-1.96245	8.54937e-10	2.44054e-08
IGFL2	2.19341	6.96636	1.66723	1.0601e-07	1.33078e-06
FAM83A-AS1	1.32795	3.95364	1.57397	3.5384e-09	7.89097e-08
PKHD1L1	2.08273	0.563182	-1.8868	2.01973e-10	7.56952e-09
TMEM88B	0.140227	0.607955	2.1162	0.000339769	0.00134492
VIT	4.60864	0.896591	-2.36182	2.52112e-12	3.17357e-10
MT1H	1.53591	0.661591	-1.21508	0.000141298	0.000633406
MT1A	5.74318	0.609545	-3.23604	3.8263e-08	5.70694e-07
INSYN1	3.36682	0.626591	-2.42579	1.92854e-12	2.56185e-10
MT1M	6.54227	1.4	-2.22437	1.08453e-07	1.35572e-06
SAMD9	20.8277	46.0543	1.14483	9.58922e-09	1.77796e-07
AC007608.1	0.195455	0.422955	1.11367	0.00130405	0.00421558
C2CD4B	1.45045	0.475909	-1.60775	0.00116728	0.00383452
RGL3	1.72	0.639091	-1.42832	2.16403e-09	5.25808e-08
AL049775.1	0.121364	0.507273	2.06343	9.73841e-08	1.24157e-06
MUC19	9.55432	0.0618182	-7.27198	5.70905e-05	0.000290754
AC025186.1	0.156136	0.464773	1.57372	5.62506e-08	7.84132e-07
ADARB2-AS1	0.593409	0.0418182	-3.82682	1.14169e-10	4.98389e-09
SLCO1B7	0.0563636	0.379318	2.75057	0.000141375	0.000633406
PCOTH	0.911364	0.358409	-1.34642	1.67885e-08	2.86144e-07
NYNRIN	3.97659	1.64182	-1.27624	2.12432e-09	5.17265e-08
SERPINB11	19.2789	4.78682	-2.00988	2.23787e-09	5.40158e-08
ZDHHC11B	4.72955	1.30023	-1.86294	3.43798e-11	1.91838e-09
HBA1	89.8895	15.447	-2.54082	1.03674e-07	1.30504e-06
DUXAP8	0.428409	1.7242	2.00887	1.96451e-06	1.58828e-05
HLA-A	242.387	488.499	1.01104	1.18933e-07	1.46448e-06
ZCWPW2	0.568864	0.259091	-1.13462	2.37211e-07	2.61433e-06
XKR4	0.819773	0.0979545	-3.06504	2.69341e-13	6.90648e-11
GPX3	59.5218	17.7302	-1.74721	5.78206e-12	5.64589e-10
IGKC	1440.19	4132.22	1.52066	0.00413532	0.0112063
IGKV4-1	51.6673	162.48	1.65294	0.00322104	0.00905148
IGKV3D-11	0.473182	1.15364	1.28572	0.0194061	0.0409317
IGLV6-57	13.2905	37.5239	1.49742	0.0135028	0.0302125
IGLV1-51	38.3884	148.501	1.95173	0.00264057	0.0076582
IGLV1-47	41.1516	150.662	1.8723	0.00321992	0.00905148
IGLV1-44	50.1109	146.256	1.5453	0.00215635	0.0064499
IGLV1-40	64.5859	231.427	1.84127	0.000812131	0.00282838
IGLV3-25	40.5861	87.625	1.11036	0.000714155	0.00254494
IGLV2-23	37.307	115.95	1.63598	0.00111192	0.00368161
IGLV3-21	17.8377	52.4034	1.55473	0.00193298	0.00587739
IGLV3-19	35.4089	258.301	2.86687	0.0017019	0.00528536
IGLV2-14	166.409	412.213	1.30866	0.00836102	0.0202096
IGLV3-10	17.6518	57.2464	1.69737	0.00766684	0.0188093
IGLV3-9	3.20818	25.1941	2.97326	0.0168554	0.0364381
IGLV3-1	32.5305	128.43	1.98111	7.33779e-05	0.000360862
[truncated: 926 more rows]

## Sheet: Supplemental Table 4
Gene	Description	Location	Ensembl_id	Organism	Aliases
TTK	TTK protein kinase	6q14.1	ENSG00000112742	Homo sapiens	ESK; PYT; CT96; MPH1; MPS1; MPS1L1
KIF14	kinesin family member 14	1q32.1	ENSG00000118193	Homo sapiens	MKS12; MCPH20
KIF18A	kinesin family member 18A	11p14.1	ENSG00000121621	Homo sapiens	PPP1R99; MS-KIF18A
DLGAP5	DLG associated protein 5	14q22.3	ENSG00000126787	Homo sapiens	DLG7; HURP
KIF23	kinesin family member 23	15p23	ENSG00000137807	Homo sapiens	CHO1; KNSL5; MKLP1; MKLP-1
CKAP2L	cytoskeleton associated protein 2 like	2q14.1	ENSG00000169607	Homo sapiens	-
BUB1	BUB1 mitotic checkpoint serine/threonine kinase	2q13	ENSG00000169679	Homo sapiens	BUB1A; BUB1L; hBUB1
CDKN3	cyclin dependent kinase inhibitor 3	14q22.2	ENSG00000100526	Homo sapiens	KAP; CDI1; CIP2; KAP1
